# Supplementary material for: Molecular Characterization and Functional Analysis of the Dipeptidyl Peptidase IV from Venom of the Ectoparasitoid Scleroderma guani
Source: Toxins (Basel). 2023 Apr 27;15(5):311. doi: 10.3390/toxins15050311 (PMC10222045; doi:10.3390/toxins15050311)
Supplement: Supplementary file 1 [file toxins-15-00311-s001.zip]

Archive with 8 entries (8 files):
- Figure S1.tif
- Figure S2.tif
- Figure S3.tif
- Table S1.xls
- Table S2.xls
- Table S3.xlsx
- Table S4.xlsx
- Table S5.xls
