# Supplementary material for: Molecular Characterization and Functional Analysis of the Dipeptidyl Peptidase IV from Venom of the Ectoparasitoid Scleroderma guani
Source: Toxins (Basel). 2023 Apr 27;15(5):311. doi: 10.3390/toxins15050311 (PMC10222045; doi:10.3390/toxins15050311)
Supplement: Supplementary file 1 [file toxins-15-00311-s001.zip › Table S1.xls]

## Sheet: Table S1
Table S1. Number of DPPIV genes encoding in the genomes of various hymenopteran species.
Species	Species abbreviate	Gene count	Superfamily	Family	Genus
Apis cerana	Acer	6	Apoidea	Apidae	Apis
Apis dorsata	Apis	5	Apoidea	Apidae	Apis
Apis florea	Aflo	5	Apoidea	Apidae	Apis
Apis mellifera	Amel	5	Apoidea	Apidae	Apis
Bombus impatiens	Bimp	5	Apoidea	Apidae	Bombus
Bombus terrestris	Bter	5	Apoidea	Apidae	Bombus
Ceratina calcarata	Ccal	5	Apoidea	Apidae	Ceratina
Eufriesea mexicana	Emex	5	Apoidea	Apidae	Eufriesea
Habropoda laboriosa	Hlab	6	Apoidea	Apidae	Habropoda
Megachile rotundata	Mrot	5	Apoidea	Megachilidae	Megachile
Dufourea novaeangliae	Dnov	6	Apoidea	Halictidae	Dufourea
Polistes canadensis	Pcan	5	Vespoidea	Vespidae	Polistes
Polistes dominula	Pdom	5	Vespoidea	Vespidae	Polistes
Acromyrmex echinatior	Aech	6	Formicoidea	Formicidae	Acromyrmex
Atta cephalotes	Acep	6	Formicoidea	Formicidae	Atta
Atta colombica	Acol	6	Formicoidea	Formicidae	Atta
Camponotus floridanus	Cafl	5	Formicoidea	Formicidae	Camponotus
Dinoponera quadriceps	Dqua	5	Formicoidea	Formicidae	Dinoponera
Harpegnathos saltator	Hsal	5	Formicoidea	Formicidae	Harpegnathos
Linepithema humile	Lhum	5	Formicoidea	Formicidae	Linepithema
Monomorium pharaonis	Mpha	5	Formicoidea	Formicidae	Monomorium
Ooceraea biroi	Obir	5	Formicoidea	Formicidae	Ooceraea
Pogonomyrmex barbatus	Pbar	6	Formicoidea	Formicidae	Pogonomyrmex
Pseudomyrmex gracilis	Pgra	5	Formicoidea	Formicidae	Pseudomyrmex
Solenopsis invicta	Sinv	5	Formicoidea	Formicidae	Solenopsis
Temnothorax curvispinosus	Tcur	7	Formicoidea	Formicidae	Temnothorax
Trachymyrmex cornetzi	Tcor	6	Formicoidea	Formicidae	Trachymyrmex
Trachymyrmex septentrionalis	Tsep	5	Formicoidea	Formicidae	Trachymyrmex
Trachymyrmex zeteki	Tzet	6	Formicoidea	Formicidae	Trachymyrmex
Vollenhovia emeryi	Veme	7	Formicoidea	Formicidae	Vollenhovia
Wasmannia auropunctata	Waur	7	Formicoidea	Formicidae	Wasmannia
Nylanderia fulva	Nful	7	Formicoidea	Formicidae	Nylanderia
Cyphomyrmex costatus	Ccos	5	Formicoidea	Formicidae	Cyphomyrmex
Sclerodermus guani	Sgua	4	Chrysidoidea	Bethylidae	Sclerodermus
Ceratosolen solmsi	Csol	6	Chalcidoidea	Agaonidae	Ceratosolen
Copidosoma floridanum	Cflo	11	Chalcidoidea	Encyrtidae	Copidosoma
Nasonia vitripennis	Nvit	8	Chalcidoidea	Pteromalidae	Nasonia
Trichogramma pretiosum	Tpre	5	Chalcidoidea	Trichogrammatidae	Trichogramma
Cotesia vestalis	Cves	5	Ichneumonoidea	Braconidae	Cotesia
Diachasma alloeum	Dall	4	Ichneumonoidea	Braconidae	Diachasma
Fopius arisanus	Fari	4	Ichneumonoidea	Braconidae	Fopius
Microplitis demolitor	Mdem	4	Ichneumonoidea	Braconidae	Microplitis
Diadromus collaris	Dcol	8	Ichneumonoidea	Ichneumonidae	Diadromus
Orussus abietinus	Oabi	8	Orussoidea	Orussidae	Orussus
Cephus cinctus	Ccin	6	Cephoidea	Cephidae	Cephus
Athalia rosae	Aros	5	Tenthredinoidea	Athaliidae	Athalia
Neodiprion lecontei	Nlec	5	Tenthredinoidea	Diprionidae	Neodiprion
