# Supplementary material for: Molecular Characterization and Functional Analysis of the Dipeptidyl Peptidase IV from Venom of the Ectoparasitoid Scleroderma guani
Source: Toxins (Basel). 2023 Apr 27;15(5):311. doi: 10.3390/toxins15050311 (PMC10222045; doi:10.3390/toxins15050311)
Supplement: Supplementary file 1 [file toxins-15-00311-s001.zip › Table S2.xls]

## Sheet: Table S2
Table S2. Amino acid sequences of DPPIVs identified in the genomes of various hymenopteran species.
Species	DPPIV with abbreviated latin name and accession no.	Sequence
Atta cephalotes	DPPIV_Acep_XM_012198826.1	MNASVNIERNSWRLPPDETVQVADPRSKSAQVKEDLTYADGGHNWRSIIFSLLVIGFVIAGIVTAIYLLGYVDELLYWSGRRLTLDECLRDDLTPHRLPPTWITHEKFVYQADDGSLTLLDTRNNVVSLLVSNHTLRQLNVQDYECSSDLRYVLFRHNVKPVFRNTFTALYTIYDVTNDHHTPIRLQASRHMHQTRLQHAAWLGNTSSLLMISENDIFLRMGPASIEDTRLTDTGVPGIIYNGVPDWLYQEEVLPRPQAIWPSPDGTHVLYATFNDTRVSALEFPWFGTPGQDGAGPNPLSASRSFPPSRSVRYPRPGFPNPEVDLWIIDLSNVSSANYNGTGNVTWSTKIKLKPPALLDEQDYYLISAGWVGEDASQIAVVWMTRMQNLSIVSACRAA…
	DPPIV_Acep_XM_012198838.1	MIIMARHTPLQLLILFAFVIVIGQSRTVPNNDTDIHNKDEIEFRKPFFLEDIYLNTYYMSGFNGSWISDNEFIVWNVVTDDIDITNVKTKETKQIFNGTNLPVSYKFNTATISADKQYILFGYNTRRMFRHSTIKNYVVYDIQYGTFEEIANETFISLTLWSPIGSHLVYVLDNDIYHMTFNHSRNVVRRLTTNGEANIVFNGIPDWVYEEEVFGTATAMWFSPDGQHLAFATFNDTVVKDMAYFHYGTPGSLEDQYPTEVKIKYPKVGTPNPVVSLSVIDLFDPLSEAVTLEAPINEVTNDNILYIVSWWNKTHVLATWTNRVQNQSQMTMYNIQGDAKLVLSDEETEGWLQPNFPIKTRDYTYILLLRRESSGTSAGRFRHINRYEYKDGQFIMPLD…
	DPPIV_Acep_XM_012202260.1	MTSRKSRRQRMKNMDTMSNELVGDQTFPDSTVPRKSWSELRAVVSDLRRKLSGVSAGSVPSSITFRSLPDGRTRIYFLSTPSNGWETTLLYVDIAHADHANGYRLHWQPVIEANFQSVSSVNRLSKEEQLLWERKRLATWGITSYEIHAESGKLVFPAASSLYQCVDTGFMPGPLFPSEIRMSTTGAKLCPQICPWNNALIAHTCSGDLYLSHSITGSSVRLTHARKGGRSLVDDPLTAGTPSYVMQEEFTRYIGYWWQPKSMFDGIYRIVYEEVDESDVKIYCFPSSNSDEVDEFRFPRAGMPNARSNLKMVQFRLTESLHIVDIEILELQYPLHIMFPWMEYMVRVGWTPDAQYVWVQLLDRKQQKLELILLSIDNFCEPPPNTYNTENHFTPTSAS…
	DPPIV_Acep_XM_012203573.1	MHNRNLYRHTYLAHYRIVNLETLTGTILAANESTPLQLATWAPRGNALIYVHQNNIYYRPEAEVANDYQITNTGVFGTIYNGVPDWVYEEEVFSSNKALWFSPSGTKLIFGYFDDSSTPVMTIPFYGYPGSLSFQYTSAIPIHYPKSGTTNPTVKLFCIDLDMVVQGNVTLVEIEHPPELSTSERILSAVDFPTDSLVYATWMNRVQNRAYFQLCDVDSLVPNCTTALSYSETNGWVEQFEAPTFSEDGMSFLLILPQIQKNGSNWRHIVLVTNATSGRPITTALTSGYFVVTEIVSWDRENSYLYYMATSERESAVQHLYRVSLDLGYKSTCLTCNIVKESDGSRCLYNSAKFSIDNSHYVLTCAGPGVPDIAIYNKVNTTLLSVWEDNSVVSDIIME…
	DPPIV_Acep_XM_012203574.1	MAVGVRREDLMTKNKQRYKLRLLACGIVLIIVLALVIAAAILLTGSPDSTASRTNGASGISLEEWLSGSLSPKSFNGTWISGDEILYRDEIGNLLIYNVSSATSKILLDSSNPDLLSSFDHHLSADRKYLLLALNYQKIRNLKRAEMDPEVKAESLTRCKRRSFKIKYEI
	DPPIV_Acep_XM_012206183.1	MADHDNIYDDEELVSTNPNQRNWRGILIALLVIVAVLALIVTSVALLTPPDDGPRVRGTRLRLSEVLSGELSPLLFNGSWASNRHICYRDIWGGISLLNVSNIVSRSLMPNETFRRLNPVKFSLSPDHQFLLLAQNVKKLFRHSYLAQYIVYDVNSRECVALTPYPEKESHPYLLLAQWTPRGHGLVMVQDYDIYYTTSPTSNTAYRVTNTAVPGILSNGVPDWLYEEEILHSAEAIWMSPDGHMMLYASFNDSLVEEMHISWFGEGNKALYPDIRSLRYPKPGTPNPSVRLYVADLVEPKNIRTKIVKPPSVIEHTDHYFSTASWVSLTEVCITWLTRVQNFSVITICKSPMWHCQEIQRISNENNHGWVDTPPEAPLFSTNGSSYITITPVKDGPTG…
	DPPIV_Acer_XM_017051098.1	MTEGGPNISDLMTKNKQRNWRRFLAGCLVAVVVLGLVIAATVLLTGSPDSSASRTPLASGISLEEWLAGSLSPKSFNGTWITGNEILYRDEIGNLLIYNVASRKPRKILDSSNNVLILSFDYQLSADRKYLLLAINYQKLYRHTYLANYKIVNLDTLSESSLPGNDSVFLQLASWAPRGNALVYVYQNNIYYRPEAEVAVDYQITDTGVVGTIYNGVPDWVYEEEVFGSNKALWFSPSGNKLAFGYFDDSQTPIITIPFYGYPGSMSFQYTTAISIHYPKSGTTNPTVKLFYVDLEKVIQGNTNLTEIEHPNKLSTEERILSAVAFPTDNLVYATWMNRVQNRAYFHFCYVHGQLPNCTTALTHIESHGWVEQFEPPMFSDDGDTFLTILPKRQHDGSY…
	DPPIV_Acer_XM_017052324.1	MPWNVRVLVQLVLLLVVHGSLLVLVAGKSIPRVIDQDLERYEPLEEEDHQGVRVPFKLEETYDQSFRANNFNGTWKTDREILYSDNYVGDIRLFDVTTGSSTVLLDSSVTADFDKASVMFSFDNSHVAIGHDYINGFRYSIYQKCTVYNIKSRTFTDIANGDRIPLFKWSPTRNALIYVHENDIYYQVFFEGGSDTRRITNTGVPDIVFNGIPDWVYEEEVLGSPVAFWISPDGRHLAFATFNDTNVRDIVISKYGSPGNLKDQYPNEIKIKYPKAGTTNPFVSLSVIDLHDPSSKSIDLRPPVDVVGADNVLYTANWRRDGQIVATWTNRVQNKAQLVLYDTKGNANNIYYEEETEGWLRIQSPLYHDQYVIIVKLQDSGTKAGRFLHATRFEYKNGA…
	DPPIV_Acer_XM_017052406.1	MNASVNIERNSWRLPPDETVQVADPRSKSAQVKEDLTYAEGGHNWRSIIFSLLVIGFVIAGIVTAIYLLGYVDELLYWSGRRLTLDECLRDDLTPHRLTPTWITHDKFVYQADDGSLTLLDTSNNSVSLLVSNHTLRQLNVQGYQCSADLRYVLFKHNVKPVYRNTFTAYYTVYDVTNDHHTPLRLHTSRGMQQTRLQHAAWLGNTSGILMISENDIYVRIAPSAAEDARITDTGLPGVIYNGVPDWLYQEEVLPRPEAAWPSSDGTHLLFASFNDTKVTALEFPWFSTQPGQDGPSSSPLFTPRRGSFPPSRSVRYPTPGSPNPEVELWIMELGNLTNSINGTANSTTLSRIRLKPPTALDGQEYYLISAGWVGDDSTQVAVVWMTRSQNLSLVTACR…
	DPPIV_Acer_XM_017057762.1	MDNGMLFAGYRNLGTVEIADQINVTRYLQDKLPFIDRTRTAIWGWSYGGYATGMTLAMDYHGVFKCGMSVAPVTDWALYDSIYTERFMGLPSDNLHGYEQGQLLNKVDNIKTKMYYLIHGTLDDNVHYQQSLLLAKVLEQKDILFRQQTYTDEDHGIAQSRAHLYHSLENFLDECYEAS
	DPPIV_Acer_XM_017057776.1	MEACNEVGDRTPTDIAVMQRSWSELRGVVSDLRRKLSGVSVGSVPGSITFRSLPDGRTRIYFLSSPSNGWETTLLFVDIAHSDHANGYRLHWQPIIEANFQTVSSTKRLSREEQLLWERKRLATWGITSYEIHLDSGKLVFPAASSLYQCIDTGFMAGPLFPSEIRMSTSGAKLCPQICPWNNALIAHTCSGDLYLSHSITGSSVRLTHARKGGKSLVNDPLTAGTPSYVMQEEFTRYIGYWWQPKSNDGIYRIVYEEIDESDVKIFCFPSTSNSEDIDEFRFPRAGTPNAKSNLKMVQFRLTETLQIVDIEILELQYPLHIMFPWMEYMVRVGWTPDAQYIWVQLLDRKQQRLELVLLSIDNFCEPPPNVYNSENHFTPSSASVQVIYSEQSSIWINV…
	DPPIV_Acer_XM_017067404.1	MSANPNQRNWRGILIALLVIVAVLTLIVTSVALLTPPDEGPRVRGARIRLSEVLSGELTPLFFNGSWVSRQHICYRDVWGGISLLHVSSKNITSYSLMSNETFRTLNPAKFSLSPDRNYLLLAHNVKKLFRYSYLAQYTIYDVKTRETIALTPHPEKEIHPYLLLAQWTPRDHGLVMVQDYDIYYITSPKSNTGYRVTDTAIPGILSNGLPDWLYEEEILHRAEAIWMSSDGHMMLYASFNDSLVEEMHISWFGEGNKALYPDIRSLRYPKPGTPNPVVRLYVADLADPKNIHTKVVKPPPIIEHVEHYFTTASWVSSTEVCITWLTRAQNLSVVTNCKSPLWHCQEIQRIVAEDRGWVDTPPESPIFSANGSSYIAISPVKDGPAGYYKHIVWVNVAR…
	DPPIV_Acol_XM_018193017.1	MTSRKSRRQRMKNMDTTSNESVGDQTFPDSTVPRKSWSELRAVVSDLRRKLSGVSAGSVPSSITFRSLPDGRTRIYFLSTPSNGWETTLLYVDIAHADHANGYRLHWQSVIEANFQSVSSVNRLSKEEQLLWERKRLATWGITSYEIHAESGKLVFPAASSLYQCVDTGFMPGPLFPSEIRMSTTGAKLCPQICPWNNALIAHTCSGDLYLSHSITGSSVRLTHARKGGRSLVDDPLTAGTPSYVMQEEFTRYIGYWWQPKSMFDGIYRIVYEEVDESDVKIYCFPSSNSDEVDEFRFPRAGMPNARSNLKMVQFRLTESLHIVDIEILELQYPLHIMFPWMEYMVRVGWTPDAQYVWVQLLDRKQQKLELILLSIDNFCEPPPNTYNTENHFTPTSAS…
	DPPIV_Acol_XM_018193761.1	MNASVNIERNSWRLPPDETVQVADPRSKSAQVKEDLTYADGGHNWRSIIFSLLVIGFVIAGIVTAIYLLGYVDELLYWSGRRLTLDECLRDDLTPHRLPPTWITHEKFVYQADDGSLTLLDTRNNVVSLLVSNHTLRQLNVQDYECSSDLRYVLFRHNVKPVFRNTFTALYTIYDVTNDHHTPIRLQASRHMHQTRLQHAAWLGNTSSLLMISENDIFLRMGPASIEDTRLTDTGVPGIIYNGVPDWLYQEEVLPRPQAIWPSPDGTHVLYATFNDTRVSALEFPWFGTPGQDGAGPNPLSASRSFPPSRSVRYPRPGFPNPEVDLWVIDLSNVSSANYNGTGNVTWSTKIKLRPPALLDEQDYYLISAGWVGEDASQIAVVWMTRMQNLSIVSACRAA…
	DPPIV_Acol_XM_018194100.1	MIIMARHTPLQLLILFAFVIVIGQSRTVPNNDTDIHNKDEIEFRKPFFLEDIYLNTYYMSGFNGSWISDNEFIVWNVVTGDIDITNVKTKETKQIFNGTNLPVSYKFNTATISADKQYILFGYNTRRMFRHSTIKNYVVYDIQYGTFEEIANETFISLTLWSPIGSHLVYVLDNDIYHMTFNHSQNVVRRLTTNGEANIVFNGIPDWVYEEEVFGTATAMWFSPDGQHLAFATFNDTVVKDMAYFHYGTPGSLEDQYPTEVKIKYPKVGTPNPVVSLSVIDLFDPLSEAVTLEAPINEVTNDNILYIVSWWNKTHVLATWTNRVQNQSQMTMYNIQGNAKLVLSDEETEGWLQPNFPIKTRDYTYILLLRRESSGTSAGRFRHINRYEYKDGQFIMPLD…
	DPPIV_Acol_XM_018195780.1	MADHDNIYDDEELVSTNPNQRNWRGILIALLVIVAVLALIVTSVALLTPPDDGPRVRGTRLRLSEVLSGELSPLLFNGSWASNRHICYRDIWGGISLLNVSNIVSRSLMPNETFRRLNPVKFSLSPDHQFLLLAQNVKKLFRHSYLAQYIVYDVNSRECVALTPYPEKESHPYLLLAQWTPRGHGLVMVQDYDIYYTTSPTSNTAYRVTNTAVPGILSNGVPDWLYEEEILHSAEAIWMSPDGHMMLYASFNDSLVEEMHISWFGEGNKALYPDIRSLRYPKPGTPNPSVRLYVADLVEPKNIRTKIVKPPSVIEHTDHYFSTASWVSLTEVCITWLTRVQNFSVITICKSPMWHCQEIQRISNENNHGWVDTPPEAPLFSTNGSSYITITPVKDGPTG…
	DPPIV_Acol_XM_018202631.1	MDRPRCTIHIDHKIELFWQEDDALCLNTTLLSVWEDNSVVSDIIMERSQPIVRRYKVPVPGGFNAQVRLLIPPDADMSGATKYPMLVYVYGGPDSYQVTEKFNIDWGTYLVTNKSIIYAAIDGRGSGLMGNDMLFAGYRRLGTVEIVDQINVTRHLQDKLLFIDRTRTAIWGWSYGGYATGMTLAMDLKGVFKCGMSVAPVTDWALYDSIYTERFMGLPIVTDNLQGYEHGQLLNKVENIKNKMYYLIHGTLDDNVHYQQSLMLAKVLEQKDILFRQQTYTDEDHGIVQSRAHLYHSLENFLDECFQTSS
	DPPIV_Acol_XM_018202862.1	MDKTASGAVGERVTAMHQLDLMTKNKQRYKLRLLACGIVLIIVLALVIAAAILLTGSPDSTASRTNGASGISLEEWLSGSLSPKSFNGTWISGDEILYRDEIGNLLIYNVSSATSKILLDSSNPDLLSSFDHHLSADRKYLLLALNYQKLYRHTYLAHYRIVNLETLTGTILAANESTPLQLATWAPRGNALIYVHQNNIYYRPEAEMANDYQITNTGVFGTIYNGVPDWVYEEEVFSSNKALWFSPSGTKLIFGYFDDSSTPVMTIPFYGYPGSLSFQYTSAIPIHYPKSGTTNPTVKLFCIDLDMVVQGNVTLVEIEHPPELSTSERILSAVDFPTDSLVYATWMNRVQNRAYFQLCDVDSLVPNCTTALSYSETNGWVEQFEAPTFSEDGMSFLLI…
	DPPIV_Aech_XM_011057315.1	MIIMARHTPLQLLILFAFVIVIGQSRTVSNNNDTDIHNKDEIELRKPFFLEEIYLYTYYMSGFNGSWISDNEFMVESITGDIAIINVKTKETKQIFNGTNLSVPYKFNTATISADKQYILFSYNSRRVFRHSTIKNYVVYDIQNDTFEEIANETFISLALWSPIGSDLVYVLDNDIYHMTFNRSQNVVRRLTTSGEANIVFNGIPDWVYEEEVFGSATAMWFSPNGQHLAFATFNDTLVKDMAYFHYGTAGSLEDQYPTEVKIKYPKVGTPNPVVSLSVIDLFDSSSEVVTLEAPIKEVTSDNILYVVSWWNKTHVLATWTNRVQNQSQMTMYDIQGDAKLVLSDEETEGWLQPNLPIRTRDYILLLRREPSGTSAGRFRHINRYEYKDGQFIMPLDLT…
	DPPIV_Aech_XM_011057316.1	MNASVNIERNSWRLPPDETVQVADPRSKSAQVKEDLTYADGGHNWRSIIFSLLVIGFVIAGIVTAIYLLGYVDELLYWSGRRLTLDECLRDDLTPHRLPPTWITHEKFVYQADDGSLTLLDTRNNVVSLLVSNHTLRQLNVQDYECSSDLRYVLFRHNVKPVFRNTFTALYTIYDVTNDHHTPIRLQASRHMHQTRLQHAAWLGNTSNLLMISENDIFLRMGPASTEDTRLTDTGVPGIIYNGVPDWLYQEEVLPRPQAIWPSPDGTHVLFATFNDTRVSALEFPWFGTPGQDGAGSNPLSASRSFPPSRSVRYPRPGFPNPEVGLWIIDLSNVSSANYNGTGNVTWSTKIKLRPPALLDEQDYYLISAGWVGEDASQIAVVWMTRMQNLSIVSACRAS…
	DPPIV_Aech_XM_011058304.1	MADHDNIYDDEELVSTNPNQRNWRGILIALLVIVAVLALIVTSVALLTPPDDGPRVRGTRLHLSEVLSGELSPLLFNGSWASNRHICYRDIWGGISLLNVSNIVSRSLMPNETFRRLNPVKFSLSPDHQFLLLAQNVKKLFRHSYLAQYIVYDVNSRECVALTPYPEKESHPYLLLAQWTPRGHGLVMVQDYDIYYTTSPTSNTAYRVTNTAVPGILSNGVPDWLYEEEILHSAEAIWMSPDGHMMLYASFNDSLVEEMHISWFGEGNKALYPDIRSLRYPKPGTPNPSVRLYVADLVEPKNIRTKIVKPPSVIEHTDHYFSTASWVSLTEVCITWLTRVQNFSVITICKSPMWHCQEIQRISNENNHGWVDTPPEAPLFSTNGSSYIAITPVKDGPTG…
	DPPIV_Aech_XM_011066358.1	MTSRKSRWQRMKNMDTTRNESAGEQAFPDSTVPRKSWSELRAVVSDLRRKLSGVSAGSVPSSITFRSLPDGRTRIYFLSTPSNGWETTLLYVDIAHADHANGYRLHWQPVIEANFQSVSSVNRLSKEEQLLWERKRLATWGITSYEIHAESGKLVFPAASSLYQCVDTGFMPGPLFPSEIRMSTTGAKLCPQICPWNNALIAHTCSGDLYLSHSITGSSVRLTHARKGGRSLVDDPLTAGTPSYVMQEEFTRYIGYWWQPKSMFDGIYRIVYEEVDESDVKIYCFPSSNSDEVDEFRFPRAGMPNARSNLKMVQFRLTESLHIVDIEILELQYPLHIMFPWMEYMVRVGWTPDAQYVWVQLLDRKQQKLELVLLSIDNFCEPPPNTYNTENHFTPTSAS…
	DPPIV_Aech_XM_011068628.1	MFIPRVNDFTRRMAVRHYAHQYTMRLVDEKIDGNVSENSDAEDYYPLIHHSASGTMVSANARRQPKEAGWDKTDLMTKNKQRYKWRLLACGIVLIIVLALVIAAAILLTGSPDSTASRTNGAAGISLEEWLSGSLSPKSFNGTWISGDEILYRDEIGNLLIYNVSSAASKSLLDSSNPDLLSSFDHHLSADRKYLLLALNYQKLYRHTYLAHYRIVNLETLKRMRVEGKAAPRRVQITNCARI
	DPPIV_Aech_XM_011069606.1	MRTETILAANESTPLQLATWAPRGNALIYVHQNNIYYRPEAEVANDYQITNTGVFGTIYNGVPDWVYEEEVFSSNKALWFSPSGTKLAFGYFDDSSTPIMTIPFYGYPGSLSFQYTSAIPIHYPKSGTTNPTVKLFCVDLDMVVQGNVTLVEIEHPPELSTSERILSAVDFPTDSLVYATWMNRVQNRAYFQLCDVDSLLPNCTTALSYSETNGWVEQFEAPTFNEDGMSFLLILPQIQKNGSNWRHVVLVTNATSGRPVTTALTSGYFVVTEIVSWDREDSYLYYMATSERESAVQHLYRVSLDPGYKSTCLTCNIVRESDGSRCLYNSAKFSIDNSHYVLTCAGPGVPDIAIYNKNTTLLSVWEDNSVVSDIIVERSQPIVLRYKVPVPGGFNAQVR…
Apis florea	DPPIV_Aflo_XM_003691769.2	MNASVNIERNSWRLPPDETVQVADPRSKSAQVKEDLTYAEGGHNWRSIIFSLLVIGFVIAGIVTAIYLLGYVDELLYWSGRRLTLDECLRDDLTPHRLTPTWITHDKFVYQADDGSLTLLDTSNNSVSLLVSNHTLRQLNVQGYQCSADLRYVLFKHNVKPVYRNTFTAYYTVYDVTNDHHTPLRLHTSRGMQQTRLQHAAWLGNTSGILMISENDIYVRIAPSAAEDARITDTGLPGVIYNGVPDWLYQEEVLPRPEAAWPSSDGTHLLFASFNDTKVTALEXPWFSTQPGQDGPSSSPLFTPRRGSFPPSRSVRYPTPGSPNPEVELWIMELGNLTNSINGTANSTSLSRIRLKPPTALDGQEYYLISAGWVGDDSTQVAVVWMTRSQNLSLVTACR…
	DPPIV_Aflo_XM_003695287.2	MEACNEVGDRTPTDIAVMQRSWSELRGVVSDLRRKLSGVSVGSVPGSITFRSLPDGRTRIYFLSSPSNGWETTLLFVDIAHSDHANGYRLHWQPIIEANFQTVSSTKRLSREEQLLWERKRLATWGITSYEIHLDSGKLVFPAASSLYQCIDTGFMAGPLFPSEIRMSTSGAKLCPQICPWNNALIAHTCSGDLYLSHSITGSSVRLTHARKGGKSLVNDPLTAGTPSYVMQEEFTRYIGYWWQPKSNDSIYRIVYEEIDESDVKIFCFPSTSNSEDIDEFRFPRAGTPNAKSNLKMVQFRLTETLQIVDIEILELQYPLHIMFPWMEYMVRVGWTPDAQYIWVQLLDRKQQRLELVLLSIDNFCEPPPNVYNSENHFTPSSASVQVIYSEQSSIWINV…
	DPPIV_Aflo_XM_003697395.2	MADHDNIYDDEELMSANPNQRNWRGILIALLVIVAVLTLIVTSVALLTPPDEGPRVRGARIRLSEVLSGELTPLFFNGSWVSRQHICYRDMWGGISLLHVSSKNITSYSLMSNETFRTLNPAKFSLSPDRNYLLLAHNVKKLFRYSYLAQYTIYDVKTRETIALTPHPEKEIHPYLLLAQWTPRDHGLVMVQDYDIYYITSPKSNTGYRVTDTAIPGILSNGLPDWLYEEEILHRAEAIWMSSDGHMMLYASFNDSLVEEMHISWFGEGNKALYPDIRSLRYPKPGTPNPVVRLYVADLADPKNIHTKVVKPPPIIEHVEHYFTTASWVSSTEVCITWLTRAQNLSVVTNCKSPLWHCQEIQRIVAEDRGWVDTPPESPIFSANGSSYIAISPVKDGPA…
	DPPIV_Aflo_XM_012483773.1	MPWNRVLVQLVLVVHGSLLVLVAGKSIPRVIDQDLERYEPLEQEDHQGARVPFNLEETYDQSFRPNNFNGSWKTDREILYSDNYVGDIRLFDVTSGISTVLLDSSVTADFDKATVMFSFDNSHVAIGHDYVNAFRYSIYQKCTVYNIKSRTFTDIANGDRIPLFKWSPTRNALIYVHKNDIYYQVFLEGGSHVRRITNTGVPDVVFNGIPDWVYEEEVLASPVAFWVSPDGQHLAFATFNDTGVHDVVISRYGPPGNLKYQYPEEVKIKYPKAGTTNPLVSLSMIDLHDPSSKSIDLGPPVDVVGADNVLYTANWRRDGEFVATWTNRVQNKAEIVVYDTKGNANNIYYEEETEGWLRIQPPLYHNQYVIIVKLQDSGTKAGRFLHATRFEYKNGVLRG…
	DPPIV_Aflo_XM_012493981.1	MTEGGPNISDMMTKNKQRNWRRFLAGCLVAVVVLGLVIAATVLLTGSPDSSGSRAPLASGISLEEWLAGSLSPKSFNGTWITGNEILYRDEIGNLLIYNVTSRKPRKILDSTNNVLILSFDYQLSADRKYLLLAINYQKLYRHTYLANYKIVNLDTLSESSLPGNDSVFLQLATWAPRGNALVYVYQNNIYYRPEAEVALDYQITDTGVVGTIYNGVPDWVYEEEVFGSNKALWFSPSGNKLAFGYFDDSQTPIITIPFYGYPGSMSFQYTTAISIHYPKSGTTNPTVKLFYVDLEKVIQGNTNLTEIEHPNKLSTEERILSAVAFPTDNLVYATWMNRVQNRAYFHFCYVHGQLPNCTTALTHVESHGWVEQFEPPMFSDDGDTFLTILPKRQRDGTY…
Apis mellifera	DPPIV_Amel_NM_001126243.2	MPSNVRVLVQLALLLAVHGSLVVLVAGKSVPRVIDQDLERYEPLEEEDHRGARVPFNLEETYDQSFRANSFNGTWKTDREILYSDNYVGDIRLFDVTTGSGTVLLDSSVTADFDKASVMFSFDNSHVAIGHDYVNGFRYSIHQKCTVYNIKSRTFTDIANGDRIPLFKWSPTRNALIYVHKNDIYYQVFFEGGSDTRRITNTGVPDIVFNGIPDWVYEEEVLGSPVAFWISPDGRHLAFATFNDTNVRDIVISKYGSPGNSRDQYPNEIRIKYPKAGTTNPFVSLSVIDLHDPSSKLIDLPPPVDVVGADNVLYTANWRRDGEIVATWTNRVQNKAQLVLYDTKGNANNIYYEEETEGWLRIQPPLYHDRYVIVAKLQDSGTKAGRFLHATRLEYRNGA…
	DPPIV_Amel_XM_006559829.3	MTEGGPNISDLMTKNKQRNWRRFLAGCLVAVVVLGLVIAATVLLTGSPDSSASRTPLASGISLEEWLAGSLSPKSFNGTWITGNEILYRDEIGNLLIYNVTSRKPRKILDSTNNVLILSFDYQLSADRKYLLLAINYQKLYRHTYLANYKIVNLDTLSESSLPGNDSVFLQLASWAPRGNALVYVYQNNIYYRPEAEVAVDYQITDTGVVGTVYNGVPDWVYEEEVFGSNKALWFSPSGNKLAFGYFDDSQTPIITIPFYGYPGSMSFQYTTAISIHYPKSGTTNPTVKLFYVDLEKVIQGNTNLTEIEHPNKLSTEERILSAVAFPTDNLVYATWMNRVQNRAYFHFCYVHGHLPNCTTALTHIESHGWVEQFEPPMFSDDGDTFLTILPKKQHDGSY…
	DPPIV_Amel_XM_006566378.3	MNASVNIERNSWRLPPDETVQVADPRSKSAQDLTYAEGGHNWRSIIFSLLVIGFVIAGIVTAIYLLGYVDELLYWSGRRLTLDECLRDDLTPHRLTPTWITHDKFVYQADDGSLTLLDTSNNSVSLLVSNHTLRQLNVQGYQCSADLRYVLFKHNVKPVYRNTFTAYYTVYDVTNDHHTPLRLHTSRGMQQTRLQHAAWLGNTSGILMISENDIYVRIAPSAAEDARITDTGLPGVIYNGVPDWLYQEEVLPRPEAAWPSSDGTHLLFASFNDTKVTALEFPWFSTQPGQDGPSSSPLFTPRRGSFPPSRSVRYPTPGSPNPEVELWIMELGNLTNSINGTANSTTLSRIRLKPPTALDGQEYYLISAGWVGEDSTQVAVVWMTRSQNLSLVTACRAPM…
	DPPIV_Amel_XM_623856.6	MEACNEVGDRTPTDIAVMQRSWSELRGVVSDLRRKLSGVSVGSVPGSITFRSLPDGRTRIYFLSSPSNGWETTLLFVDIAHSDHANGYRLHWQPIIEANFQTVSSTKRLSREEQLLWERKRLATWGITSYEIHLDSGKLVFPAASSLYQCIDTGFMAGPLFPSEIRMSTSGAKLCPQICPWNNALIAHTCSGDLYLSHSITGSSVRLTHARKGGKSLVNDPLTAGTPSYVMQEEFTRYIGYWWQPKSNDGIYRIVYEEIDESDVKIFCFPSTSNSEDIDEFRFPRAGTPNAKSNLKMVQFRLTETLQIVDIEILELQYPLHIMFPWMEYMVRVGWTPDAQYIWVQLLDRKQQRLELVLLSIDNFCEPPPNVYNSENHFTPSSASVQVIYSEQSSIWINV…
	DPPIV_Amel_XM_624850.6	MADHDNIYDDEELMSANPNQRNWRGILIALLVIVAVLTLIVTSVALLTPPDEGPRVRGARIRLSEVLSGELTPLFFNGSWVSRQHICYRDVWGGISLLHVSSKNITSYSLMSNETFRTLNPAKFSLSPDRNYLLLAHNVKKLFRYSYLAQYTIYDVKTRETIALTPHPEKEIHPYLLLAQWTPRDHGLVMVQDYDIYYITSPKSNTGYRVTDTAIPGILSNGLPDWLYEEEILHRAEAIWMSSDGHMMLYASFNDSLVEEMHISWFGEGNKALYPDIRSLRYPKPGTPNPVVRLYVADLADPKNIHTKVVKPPPIIEHVEHYFTTASWVSSTEVCITWLTRAQNLSVVTNCKSPLWHCQEIQRIIAEDRGWVDTPPESPIFSANGSSYIAISPVKDGPA…
	DPPIV_Apis_XM_006611440.1	MADHDNIYDDEELMSANPNQRNWRGILIALLVIVAVLTLIVTSVALLTPPDEGPRVRGARIRLSEVLSGELTPLFFNGSWVSRQHICYRDVWGGISLLHVSSKNITSYSLMSNETFRTLNPAKFSLSPDRNYLLLAHNVKKLFRYSYLAQYTIYDVKTRETIALTPHPEKEIHPYLLLAQWTPRDHGLVMVQDYDIYYITNPKSNTGYRVTDTAIPGILSNGLPDWLYEEEILHRAEAIWMSSDGHMMLYASFNDSLVEEMHISWFGEGNKALYPDIRSLRYPKPGTPNPVVRLYVADLADPKNIHTKVVKPPPIIEHVEHYFTTASWVSSTEVCITWLTRAQNLSVVTNCKSPLWHCQEIQRIVAEDRGWVDTPPESPIFSANGSSYIAITPVKDGPA…
	DPPIV_Apis_XM_006614032.1	MNASVNIERNSWRLPPDETVQVADPRSKSAQVKEDLTYAEGGHNWRSIIFSLLVIGFVIAGIVTAIYLLGYVDELLYWSGRRLTLDECLRDDLTPHRLTPTWITHDKFVYQADDGSLTLLDTSNNSVSLLVSNHTLRQLNVQGYQCSADLRYVLFKHNVKPVYRNTFTAYYTVYDVTNDHHTPLRLHTSRGMQQTRLQHAAWLGNTSGILMISENDIYVRIAPSAAEDARITDTGLPGVIYNGVPDWLYQEEVLPRPEAAWPSSDGTHLLFASFNDTKVTALEFPWFSTQPGQDGPSSSPLFTPRRGSFPPSRSVRYPTPGSPNPEVELWIMELGNLTNSINGTANSTILSRIRLKPPTALDGQEYYLISAGWVGDDSTQVAXVWMTRSQNLSLVTACR…
	DPPIV_Apis_XM_006614104.1	VFQVLLVQLALLLVVHGSLVVLVAGKSIPRVIDQDLERYEPLEEEDHQGVRVPFKLEETYDQSFRANNFNGTWKTDREILYSDNYVGDIRLFDVTTGLGTVLLDSSVTADFDKASVMFSFDNSYVAIGHDYINGFRYSIHQKCTVYDIKSRFTDIANGDRIPLFKWSPTRNALIYVHKNDIYYQVFFEGGSDTRRITNTGVPDIVFNGIPDWVYEEEVLGSPVAFWISPDGQHLAFATFNDTNVHDIVISKYGSPGNLRDQYPNEIKIKYPKAGTTNPFVSLSVIDLHNPSSKLIDLRPPIDVVGADNVLYTANWRRDGEIVATWTNRVQNKAQLVLYDTKGNANNIYYEEETEGWLRIQSPLYHNQYVIIVKLQDSGTKAGRFQHATRFEYRNGLLVD…
	DPPIV_Apis_XM_006619725.1	SGSRAPLASGISLEEWLAGSLSPKSFNGTWITGNEILYRDEIGNLLIYNVTSRKPRKILDSTNNVLILSFDYQLSADRKYLLLAINYQKLYRHTYLANYKIVNLDTLSESSLPGNDSVFLQLASWAPRGNALVYVYQNNIYYRPEAEVAVDYQITDTGVVGTIYNGVPDWVYEEEVFGSNKALWFSPSGNKLAFGYFDDSQTPIITIPFYGYPGSMSFQYTTAISIHYPKSGTTNPTVKLFYVDLEKVIQGNTNLTEIEHPNKLSTEERILSAVAFPTDNLVYATWMNRVQNRAYFHFCYVHGQLPNCTTALTHIESHGWVEQFEPPMFSDDGDTFLTILPKRQHDGSYWRHAVAITNVSSSTPRKTALTSGRFVVTEIVSWDQKKSYLYYLATTEEES…
	DPPIV_Apis_XM_006620054.1	MEACNEVGDRTPTDIAVMQRSWSELRGVVSDLRRKLSGVSVGSVPGSITFRSLPDGRTRIYFLSSPSNGWETTLLFVDIAHSDHANGYRLHWQPIIEANFQTVSSTKRLSREEQLLWERKRLATWGITSYEIHLDSGKLVFPAASSLYQCIDTGFMAGPLFPSEIRMSTSGAKLCPQICPWNNALIAHTCSGDLYLSHSITGSSVRLTHARKGGKSLVNDPLTAGTPSYVMQEEFTRYIGYWWQPKSNDGIYRIVYEEIDESDVKIFCFPSTSNSEDIDEFRFPRAGTPNAKSNLKMVQFRLTETLQIVDIEILELQYPLHIMFPWMEYMVRVGWTPDAQYIWVQLLDRKQQRLELVLLSIDNFCEPPPNVYNSENHFTPSSASVQVIYSEQSSIWINV…
Athalia rosae	DPPIV_Aros_XM_012396770.1	MTTRAKLFAIFLANMAILSAFGRPAETEVDGKADDDLVPVTLEDIYSGYYSASGFNGSWISSNEIMYRDGATRDIHKFNVETLESSYFLNATVLSAWNGTSYSISADGNYVLIGHSSISGFRHSVWTKYVVYDIAEGTYSEIAGGENLPLATWAPVGNGLAYVLDNDVYYGQISETGVTGRQLTFDGESGVVYNGVPDWVYEEEVFGSGSALWFSPDGMRMVIASFNDKNVSETLYYHYGEPGDLDYRYPQQVTIKYPKAGTTNPIVKLSLVDLAATDSLSWMDLPAPEDVVGEDHVIYTVSWLSNYEVVATWTNRVQNVSQSVLYNSVTGIPSNILEIREIAGWVEVPTPIYHSASSSVLLLKSQDSGTSDGAFAHLTRFTRNGLVLENETDLSPGRL…
	DPPIV_Aros_XM_012396798.1	MNASVNVERNSWRLPPDETVQVADPRSKSAQDLTYGEGGHNWRSIVFSLLVIGFVIAGIVTAIYLLGYVDELLYWSGKRLTLEECLRGDLTPHRLPPAWLSHDKFVFQADDGSLALLDTSNNSVSLLVSNHTLRQLNVQGYQCSSDLRYVLFKHNVKPVFRHSFTAHYTVYDVTNDHHTPLRLHASPRVQQTRLQFAAWLGNTTSLIMISENDIWLRAAPSAGEDTRLTDTGIPGVVYNGIPDWLYQEEVLPRPEVVWPSHDGSHILFASFNDTRVSAFQFPWFGPPVGQDGVDAGPLISSTRGTFPPSRSVRYPTPGSPNPEVDLWLVDLSNATGGNATNATAPRTRLKPPPIFDGQDYYLISAGWVGDDATQISVVWMTRSQNLSVVSGCRAPNWDC…
	DPPIV_Aros_XM_012398447.3	MADPDNNFDDEELVSTNPNQRNWRGILIALLVIIAVLALIVTSVALLTPPDEGPRVRGSRLRLSEVLSGDLSPLLFNGTWVSGRHICYRDASGGISLLDSSDPNITSHSLMPNSTFRRLNPAKFSLSPDHKYLLLAQNVKKLFRHSYLAQYIIYDVNTGETIPLTPQPETDGHPYLLLAQWTPRGHGLVMIQDYDIYYRPGPLSNTGYRVTNSAIPGILSNGLPDWLYEEEILRSSEAIWMSKDGHLMLYASFNDSLVQEMRIPWFGEGSRTLYPDIRSLRYPKPGTPNPSIKLVVADLADPKNIRSRTVRPPPAIEHVEHYFTTASWVSLTEICVTWLTRSQNLSIITVCESPMWNCQEIQRVLGEGRGWVDTPPESPVFSMDGSSYVAIIPVRDGPS…
	DPPIV_Aros_XM_012408945.2	MDSCVEGGDSHIAENGSTKKSWSELRGVVSELRRRLAGVSAASVPASITFRTLPDGRTRIYFLSTPSNGWETTLLYVDIAHSDNANGYKLNWQPVIEANFQSLSCVNRLSREEQLLWERKRLATWGITSYELHAESGKLVFPAASSLYQCIDTGSMPGPLFPSELRMSMSGAKLCPQICPWNHALVAHTCAGDLHLSHSITGSSVRLTHAKKGGRSLAEDPLTAGTPSYVMQEEFTRFIGYWWQPKSTDGIYRIVYEEVDESDVEIFCFPSSTSNSGEIEEFRFPRAGTSNARSNLKMVQFKLSETLQIVDIEILELQYPLHIMFPWMEYLVRVGWTPDALYVWVQLLDRRQQTLELVLLSVDNFCEPPPNVYNSENHFTLSSASVQVIYSQKSNVWIN…
	DPPIV_Aros_XM_020852552.1	MTEGRLDVSELMTKSKRRGWRRFLIGAIVGIIVIALISAAVFLLTSSPSDSSADEPLPEGITLEDWLRGALATKSFNGTWLSGNEVLFQDENGNVAIRNVTSEKPTTILSVTNVFFRPVFQNLAASFDYKLSADRNYLLLASNYQKLYRHTYLAQYTIVNLDTLMETRLTAPMMQLVTWSPKGNGLVYVSQNNIFYRPEAENDTVYEITTDGKFGSVYNGVPDWVYEEEVFGSNEALWFSPDGTRLVFGHFDDTETPIMNIPFYGYPGSLTSQYTSAIPIHYPKSGTTNPTIKLLYVDLELAANGNVTLVEILHPTQLDNAERILAAVDFPTNNLVSATWMNRVQNQAYVQLCEPAMNVCDTALSYVETAGWVDQFEPPIYSNDGTAFLLILPQNQGDS…
Bombus impatiens	DPPIV_Bimp_XM_012382097.2	MKACARLHGTLDLTYAEGGHNWRSIIFSLLVIGFVIAGIVTAIYLLGYVDELLYWSGRRLTLDECLRDDLTPHRLTPTWVAHDKFVYQADDGSLTLLDTSNNSVSLLVSNHTLRQLNVQGYQCSGDLRFVLFKHNVKPVYRNTFTAYYTVYDVTNDHHTPLRLHMSGRMQQTRLQHATWLGNTSGLLMISENDIYVRIAPSAAEDVRITDTGVPGVIYNGVPDWLYQEEVMPRPEATWPSPDGTHLLFASFNDTKVTALEFPWFSSQPGQDGPSSSPLSTPRRGSFPPSRSIRYPTPGSFNPEVDLWLMELSNLTNSYNGNGTANSTTLFRIRLKPPPALDGQEYYLISAGWVGDDSSQVAVVWMSRSQNLSLVSACRAPMWECEETHSERAPEGQWLD…
	DPPIV_Bimp_XM_012383458.2	MTEGGPNISDLMTKNKQRNWRRLLAACLVGVVVLGLVVAATILLTGSPDSSGSXXPAAPGISLEEWLAGSLSPKSFNGTWISGNEILYRDEAGNLLIYNVTSRKPRKILDSSNNALISSFDHQLSADRKYLLLALDYQKLYRHTYLAHYRIVNLQTLSESSLTANDSISLQLATWAPQGNALVYVYQNNIYYRPEAEVAVDYQITDTGVFGIIYNGVPDWVYEEEVFGSNKALWFSPSGSKLAFGYFDDSHTPIITIPFYGYPGSLTFQYTSAISIHYPKSGTTNPTVKLFYVDLEKVVQGNVSLTEIEHPDELASEERILSAVAFPTDNLVYATWMNRVQNEAYFRFCSVHDSLPNCTTALKHSERHGWVEQFEPPMFTDDGDSFLTILPQKQHDASY…
	DPPIV_Bimp_XM_012390368.2	MELVSANPNQRNWRGILIALLVIVAVLTLIVTSVALLTPPDEGPRVRGARIRLSEVLSGELTPLFFNGSWVSGQHICYRDVWGGISLLHVSPKNITSRSLMSNETFRRLNPAKFSLSPDRNYLLLAYNVKKLFRYSYLAQYKIYDVNTGEIIPLTPHPEKDIHPYLLLAQWTPRDHGLVMVQDYDIYYITSPKSNTGYRVTDTAVPGILSNGLPDWLYEEEILHRAEAIWMSSDGHMMLYASFNDSLVDEMHISWFGEGYKALYPHIRSLRYPKPGTPNPMVRLYVADLADPKNIHTKVVKPPPIIEHVEHYFTTASWISSTEVCITWLTRAQNLSVVTICKSPSWHCQEIQKIAAEGRGWVDTPPEAPIFSANGSSYIAISPIKDGPTGYFKHIVWVN…
	DPPIV_Bimp_XM_024365583.1	MNLISIRVNRYILPQLILVLHGFLVVLVAGKSIPQVIDKDVGRYESSEGNDHHAVRVPFKLEETYDQSFRANSFNATWETDTEILYSDNYIGNIHVFDVTKGTTWVLLDSSVMVDYEKPSISFSFDNSFVAIGHDYANGFRYSLYQRCDVYNTKTRTYTRIANGDRIPLFKWSPTRNALIYVHENDIYYQVFSEGGSHIRRITNTGVLDTVYNGVPDWVYEEEVLASASALWLSPDGRHLAFATFNDTNVKDIEIPKYGSPGNMKDQYPKEIKIKYPKAGSPNPVVSMSVVDLDNWSSELLNLEPPTDIVGTDCVLYTVNWRTNHQVTVTWTNRVQNKAQIVLYDLRGNNSNIYYEEENEGWLRILPLVFHDEYVIIVKLQDSGTPAGRFQHATRFEYK…
	DPPIV_Bimp_XM_024370641.1	METCNEGGDRILTDIAVTQRSWSELRSVVSDLRRKLSGVSVGSVPGSITFRSLPDGRTRIYFLSSPSNGWETTLLFVDIAHSDHANGYRLHWQPIIEANFQTVSSTKRLSREEQLLWERKRLATWGITSYEIHLDSGKLVFPAASSLYQCIDTGFMAGPLFPSEIRMSTSGAKLCPQICPWNNALIAHTCSGDLYLSHSITGSSVRLTHARKGSRSLANDPLTAGTPSYVMQEEFTRYIGYWWQPKSNDGTYRIVYEEIDESDVKIFCFPSTSNSEDIDEFRFPRAGTPNARSNLKMVQFRLTETLQIVDIEILELQYPLHIMFPWMEYMVRVGWTPDAQYVWVQLLDRKQQRLELVLLSIDNFCEPPPNVYNSENHFTPSSASVQVIYSEQSSIWINV…
Bombus terrestris	DPPIV_Bter_XM_003399165.3	MSCNRILPQLILALHGFLVVLVAGKSIPQVIDKDVGRYESSEGNDHHTVRVPFKLEETYDQSFRANIFNATWETDTEILYSDNYIGNIRVFDVTKGITWVLLDSSVMADYEKPSISFSFDNSFVAIGHDYANGFRYSQYQRCDVYNTKTRTYTRIANGDRIPLFRWSPTRNALIYVHENDIYYEVFSEGGSHIRRITNTGVLDTVYNGVPDWVYEEEVLASASALWLSPDGRHLAFATFNDTNVKDIEIPKYGSPGNMKDQYPKEIKIKYPKAGSPNPVVSMSVVDLDNWSSELVNLEPPTDIVGTDCVLYTVNWRTNHQVTVTWTNRVQNKAQIVLYDLRGNNSNIYYEEENEGWLRILPLVFHDEYVIIVKLQDSGTPAGRFQHATRFEYKDGKLVG…
	DPPIV_Bter_XM_012311197.2	MTEGGPNISDLMTKNKQRNWRRLLAGCLVGVVVLGLVIAATILLTGSPDSSGSRTPAAPGISLEEWLAGSLSPKSFNGTWISGNEILYRDEAGNLLIYNVTSRKPRKILDSSNNALISSFDHQLSADRKYLLLALDYQKLYRHTYLAHYRIVNLQTLSESSLTANDSISLQLATWAPQGNALVYVYQNNIYYRPEAEVAVDYQITDTGVFGIIYNGVPDWVYEEEVFGSNKALWFSPSGSKLAFGYFDDSHTPIITIPFYGYPGSLTFQYTSAISIHYPKSGTTNPTVKLFYVDLEKVVQGNVSLTEIEHPDELASEERILSAVAFPTDNLVYATWMNRVQNEAYFRFCSVHDSLPNCTTALKHSERHGWVEQFEPPMFTDDGDSFLTILPQKQHDASY…
	DPPIV_Bter_XM_012313573.2	MNASVNIERNSWRLPPDETVQVADPRSKSAQDLTYAEGGHNWRSIIFSLLVIGFVIAGIVTAIYLLGYVDELLYWSGRRLTLDECLRDDLTPHRLTPTWVAHDKFVYQADDGSLTLLDTNNNSVSLLVSNHTLRQLNVQGYQCSGDLRFVLFKHNVKPVYRNTFTAYYTVYDVTNDHHTPLRLHMSGRMQQTRLQHATWLGNTSGLLMISENDIYVRIAPSAAEDVRITDTGVPGVIYNGVPDWLYQEEVMPRPEATWPSPDGTHLLFASFNDTKVTALEFPWFSSQPGQDGPSSSPLSTPRRGSFPPSRSIRYPTPGSFNPEVDLWLMELSNLTNSYNGNGTANSTTLFRIRLKPPPALDGQEYYLISAGWVGDDSSQVAVVWMSRSQNLSLVSACRA…
	DPPIV_Bter_XM_012315991.2	MEELVSANPNQRNWRGILIALLVIVAVLTLIVTSVALLTPPDEGPRVRGARIRLSEVLSGELTPLFFNGSWVSGQHICYRDVWGGISLLHVSPKNITSRSLMSNETFRRLNPAKFSLSPDRNYLLLAYNVKKLFRYSYLAQYKIYDVNTGEIIPLTPHPEKDIHPYLLLAQWTPRDHGLVMVQDYDIYYITSPKSNTGYRVTDTAVPGILSNGLPDWLYEEEILHRAEAIWMSSDGHMMLYASFNDSLVDEMHISWFGEGYKALYPHIRSLRYPKPGTPNPMVRLYVADLADPKNIHTKVVKPPPIIEHVEHYFTTASWISSTEVCITWLTRAQNLSVVTICKSPSWHCQEIQKIAAEGRGWVDTPPEAPIFSANGSSYIAISPIKDGPTGYFKHIVWV…
	DPPIV_Bter_XM_012319890.2	MNDIRNGGKNGENMETCNEGGDRILTDIAVTQRSWSELRSVVSDLRRKLSGVSVGSVPGSITFRSLPDGRTRIYFLSSPSNGWETTLLFVDIAHSDHANGYRLHWQPIIEANFQTVSSTKRLSREEQLLWERKRLATWGITSYEIHLDSGKLVFPAASSLYQCIDTGFMAGPLFPSEIRMSTSGAKLCPQICPWNNALIAHTCSGDLYLSHSITGSSVRLTHARKGSRSLANDPLTAGTPSYVMQEEFTRYIGYWWQPKSNDGTYRIVYEEIDESDVKIFCFPSTSNSEDIDEFRFPRAGTPNARSNLKMVQFRLTETLQIVDIEILELQYPLHIMFPWMEYMVRVGWTPDAQYVWVQLLDRKQQRLELVLLSIDNFCEPPPNVYNSENHFTPSSASVQ…
Camponotus floridanus	DPPIV_Cafl_XM_011258633.3	MNASVNVERNSWRLPPDETVQVADPRSKSAQDLTYAEGGHNWRSIIFSLLVIGFVIAGIVTAIYLLGYVDELLYWSGRRLTLDECLRDDLTPHRLPPTWISHEKFVYQADDGSLTLLDTRYNNVTLLVSNHTLRQLNVQGYECSSDLRYVLFRHNVKPVFRNTFTAHYTVYDVTNDHHTPLHLQASRRIPQTRLQHATWLGNTSSLLMISENDIYLRMGPATEDIRLTDTGVPGVIYNGVPDWLYQEEVLPKPQATWPSSDGTHILYATFNDTRVSALEFPWFGTQPGQDGTGSSTLGVSKSFPPSRSIRYPRPGSPNPEVELWVMDLGNMSSNYSGIGNITTSAKTRLKPPSTLNGQDYYLISAGWVGDNASQIAVVWMTRMQNLSLISACRAPTWEC…
	DPPIV_Cafl_XM_011258635.3	MVVMARHTILGLLILCNYLIIIGQSRTIAHINGTNIRTKNDDQVTKKPFTLEEIYLQLYYSFGFNGTWISDREIMITDIVNSNITIYDVVTKENKRIFDGSKWPLPYKFMSATFSADKQYILFGYNVKQVFRHTTVRNYVVYDVNRSTYSEIADEAPIVLALWSPIGNDLVYVHDNDIYHMIFNHEQTIVRRLTKSGKFGVIYNGVPDWVYEEEVLRSAVAMWYSPDGRYLAFATFNDTVVKDMAYFYYGVPGSFEDQYPTQVKLKYPKVGTPNPEVFLSVIDLSNQSSKAIVLEAPVDVIGSDNILFTASWWDTTHVIVTWTNRVQNQSLLIMYDTQGISKPILHDEEIEGWLQPNRPIRAGDYALLLQWKDSGTNAGKFRHIVRYEFESGRFVSSVD…
	DPPIV_Cafl_XM_011262375.3	MENMEAASGNEAGGEQQAAPDSTVPRKSWSELRAVVSDLRRKLSGVSAGSVPGSITFRSLPDGRTRIYFLSTPSNGWETTLLYVDIAHADHANGYRLHWQPVIEANFQSVSSTNRLSKEEQLLWERKRLATWGITSYEIHAESGKLVFPAASSLYQCVDTGFMPGPLFPSEIRMSTTGAKLCPQICPWNNALIAHTCSGDLYLSHSITGSSVRLTHAKKGGRSLVDDPLTAGTPSYVMQEEFTRYIGYWWQPKSMYDGIYRIVYEEVDESDVKIYCFPSANSYEVDEFRFPRAGMPNARSNLKMVQFRLTESLQIVDIEILELQYPLHIMFPWMEYMVRVGWTPDAQYVWVQLLDRKQQKLELVLLSIDNFCEPPPNTYNTENHFTPASASVQVIYSEQ…
	DPPIV_Cafl_XM_011268909.3	MAVRHYAHQYTMQLTDEKIIDGNVSSESSDEEDYYPLIRRTMNSAIVNANTRKRGKETGWDETDLMTKNKQRYRWRLLICGIVIIVVLALVIAAAILLTGSPNSTTSRTNGAPGISLEEWLSGSLSPKSFNGTWISGDEILYRDEIGNLLIYNVSSDTSKTLLDSNNPALLSSFDHQLSADKKYLLLALNYQKLYRHTYLAHYRIVNLETLAETILAANESTPLQLATWGPRGNALIYVYQNNIYYRPEAEKADDYQITNTGVFGTIYNGVPDWVYEEEVFSSNKALWFSPNGNKLAFGYFDDSNTPIMTIPFYGYPGSLTFQYTSSIPIHYPKSGTTNPTIKLYCVDLLMVVQGNVTLVEIEHPPELSTTERILSAVDFPTDNLVYATWMNRVQNRAY…
	DPPIV_Cafl_XM_011269952.3	MADHDNIYDDEELVSANPNQRNWRGILIALLVIVAVLALIVTSVALLTPPDDGPRVRGTRLRLSEVLSGELSPLLFNGSWTSNCHICYRDIWGGISLLNASDPNIVSHSLMPNETFRRLNPVKFSLSPDRKYLLLAQNVKKLFRYSYLAQYVIYDVKTRECIMLTPHPEKDVHPYLLLAQWAPSGHGLIMVQDYDIYYRTSPMSNIGYRVTNTAVPGILFNGVPDWLYEEEILHSGEAIWMSPHSHMMLYASFNDSLVEEMHISWFGEGNKALYPDIRSLRYPKPGTPNPSVRLYVADLADPKNIRTKIVKPPSIIEHVDHYFSTASWVSQTEVCITWLTRAQNLSLVTICKNPMWHCQEIQKISDSHGWVDTPPEAPLFSANGSSYVAISPVKDGPAG…
	DPPIV_Ccal_XM_018022904.2	MQWKGILLQLLLLLHGSLVVLVAGKSIRRVIDTKRLGDRYQDGTRVPFKLEETYDHSFRANTFNGTWRSGKDILYSDPAAGDVRVLDVTTGTSVVLLDSTVASDYDKPSVTFSVNNSFVLIGYDYISGFRYSIYQRCVVYNTRTRTYRKIANGDRIPLAKWSPTKNALIYIHENDIYYEVFTDAGSEVRRITNTGVLDQIYNGIPDWVYEEEILASPLALWFSPDGRHLAYATFNDTNVKDMVIPVYGQPGSLEDQYPKEMKIKYPKGGXPNPTVSLSVIDLTDQSSKSVNLEAPIDIVGVEKVLYTVNWRTDDQVVVTWTNRVQNRSQIVLYDTKGNAKNILHQQEPEGWLRIQTPVYHNQYVIVAKPQDSRTRAGLFQHVTRFDYKDGQLVNETDLM…
Ceratina calcarata	DPPIV_Ccal_XM_018023062.2	MNASVNIERNSWRLPPDETVQVADPRSKSAQVKEDLTYGEGGHNWRSIIFSLLVIGFVIAGIVTAIYLLGYVDELLYWSGRRLTLDECLHDDLTPHRLTPTWVTHDKFVYQADDGSLTLLDTRNNSVSLLVSNHTLRQLNVQGYQCSSDLRYVLFKHNVKPVFRNTFTAYYTVYDVTNDHHTPLRLHTSRRMQQTRLQHAAWLGNTSGLLMISENDIYVRMGPSALKDSRITDTGVPGVIYNGVPDWLYQEEVLPRPEAAWPSPDGTHLLYASFNDTKVTALEFPWFGSQTGQDGASSSSLFTPRKGSFPPTKSVRYPTPGSFNPEVDLWVMELVNVTNSTNGNGTTNSTSLHRTKLKPPSALDGQDYYLISAGWVGNDSKQVAVVWMTRSQNLSLISA…
	DPPIV_Ccal_XM_018030113.2	MTEGGPNISDLMTKTQKNWRRLLAGCLVAVMVLGLVVAAAILLTGSLDSSGSRAPAAPGISLEEWLAGSLSPKSFNGTWISGNEILYRDETGNLLIYNVTSRKPRTILDSSNNALMSSFDHQLSADRKYLLLAIDYQKLYRHTYLAHYRIVNLETLSETSLMANESISLQLATWAPKGNALVYVYQNNIYYRPKAEVADDYQITDTGVFGTIYNGVPDWVYEEEVFGSNKALWFSPSGSKLAFGYFDDSHTPIITIPFYGYPGSLTFQYTSAISIHYPKSGTINPTVKLFYVDLEKVVQGNVSLTEIEHPVELSSEERILSAVAFPTDNLVYATWMNRVQNKAYFHFCYVRNALPNCSTALSHSEKRGWVEQFEPPMFSDDGDSFLTILPQRQHDASYW…
	DPPIV_Ccal_XM_018033430.2	MADHDNIYDDEELVSGNPNQRNWRGILIALLVIVAVLALIVTSVALLTPPDEGPRVRGAKLKLSERGNIFQVLSGELKPLFFNGSWVSGQHICYRDVWGGISLLHISSTNVTSHSLMPNETFRILNPAKFSLSPDRNYLLLAHDVKKLFRYSYLAQYTVYDVNTRETIRLTPYPERDVHPYLLLAQWAPRGQGLVMVQDYDIYYIPSPKSNTGHRVTDTAVPGILSNGLPDWLYEEEILHRAEAIWMSPDGHMMLYASFNDSLVEEMHISWFGEGQKALYPDIRSLRYPKPGTPNPVVKLYVADLVDPKNIRTKAVKPPPSIEHAEHYFTTASWVSLTEVCITWLTRSQNLSVVTICKSPSWRCQEIQKISAEDRGWVDSPSESPIFSANGSSYITISP…
	DPPIV_Ccal_XM_026815125.1	MICQKREWERENMETCNEGGDRSPSEIAITHRSWSELRGVVSDLRRELSGVSVGSVPGSITFRSLPDGRTRIYFLSSPSNGWETTLLYVDISHSDHANGYRLHWQPIIEANFQTVSSTKRLSREEQLLWERKRLATWGITSYEIHLDSGKLVFPAASSLYQCIDTGFMAGPLFPSEIRMSTSGAKLSPQICPWNNALIAHTCSGDLYLSHSITGSSVRLTHARKGGKSLANDPLTAGTPSYVMQEEFTRYTGYWWQPKSKDGIYRIVYEEIDESDVKIFCFPSTLNSEEIDEFRFPRAGTPNARSNLKMVQFRLTETLQIVDTEILELQYPLHVMFPWMEYMVRVGWTPDAQYVWVQLLDRKQQRLELVLLSVDNFCEPPPNVYNSENHFTPSSASVQV…
Cephus cinctus	DPPIV_Ccin_XM_015739618.2	MNIPFYGYPGSLSFQYTSAIPIHYPKSGTTNPTVKLYYVNLEDVIRDNFTLMEIEYPRQLSSVERILTAVAFPTDNIVSATWMNRVQNQAYFHLCNVSTLNCTTALSYVESDGWVEQFDAPHFSKDGTAFLLILPQSQGEDGDWRHLVLVTNATSGSPSTIALTSGTFVVTEIISWDEDSNYVYYLATTKDDPAVQHLYRVSTLDSNYTSECLSCNIKSNTDDTYCLYNSAKFSTDNSYYILTCSGPGVPDISIYNRNSTKLFTWENNHDVANLVSGKSLPKVQRYTVSVMDGFEAQVRLLLPPNADLSGSTKYPMLVYVYGGPDSYQVTEKFNMDWGTYLVTNKSIIYAAIDGRGSGLKGNNMLFAGYRNLGTVEIIDQINVTRHLQENFPYIDSTRT…
	DPPIV_Ccin_XM_015745594.2	MSTGMVLKLLLLGLCLVATLARPSERDEDDVIADDDTPVPFSLEEAYSGRFSAYSFNGTWISSTEIMYRQSGTKNLLKFSASSLESVEFLNATVLTDVNGTGYSLSPDGLYLLIRYDDVTGFRHSTYSKYLVYDIADQRYDEIANLEHLPLASWAPTGNGLVYVLDNDVYYRSISGNSATVRRLTSDGETGVVYNGVPDWVYEEEILGTGSAVWFSPDGNHLAFATFDDTDVKEATYYYYGEPGDAEYQYPTDVKIKYPKAGSTNPLVYLTLVDLSNASSPLINLSAPIDIVGSDHILYTVSWLNDETVAVTWTNRVQNVGQIVAYDVSGNETYLLTLNETEGWLEVPTPIIHDDYLILLSYQESGTAAGRFNHVTRYQLSNGVLSNETDMSPGTVAVT…
	DPPIV_Ccin_XM_015745603.2	MNASVNVERNSWRLPPDETVQVADPRSKSAQVKEDLTYAEGGHNWRSIVFSLLVIGLVIAGIVTAIYLLGYVDELLYWSGRRLSLEECLRGDLTPHRLPPAWISHEKFVYQADDGSLALLDTSNNSVSLLVSNHTLRQLNVQGYQCSSDLRYVLFKHNVKPVFRHTFTAHYTVYDVTNDHHTPLRLHASSRIQQSRLQHAAWLGNTTALLMISDNDIYLRITPSAPEDTRITDTGIPGVIYNGVPDWLYQEEVLPRPEAIWPSPDGSHILFASFNDTKVSALEFPWFGAQIGQDGASSSPLSSPRKGFFPPSRSVRYPTPGSSNPEVELWMFDLSNSSAANTTNATVAKVKLKPPPALDGQEYYLISAGWVGDDSTQIAVVWMTRSQNLSIVSGCRTPT…
	DPPIV_Ccin_XM_025084931.1	MARVSQYDTKFSKRTSQRDNNDESSLFLNHVKYGKEYFVCVETKACENLDGCENSEDEDGTPLIRQKYNDSVMSEERHILRNRRTNSWDGHMELMTKNKRRSWRRILAGAVVGLVILALVITAIIYLVGHSESADKQTPVKDGLTLEEWLSGSLSTNSFNGTWLSDEEILYMDESRNLKIHNVTSNSSTIVLETTNSALASSFQHQISADRKYLLLASNYQKLYRHTYLAQYKIINLQTLTETSLGINGTYMLQLAVWAPQGNALIHVIQNNIYYRPEAEVATDYQITTSGVFGSIYNGVPDWVYEGE
	DPPIV_Ccin_XM_025086787.1	MEACNERGDQVGSNGSSSQKSWSELRGVVSELRRRLSGISAGSVPSSITFRSLPDGRTRIYFLSTPSNGWETTLLYVDIAHSDHANGYRLHWQPVIEANFQSVSCANLLSKEEQLLWERKRLTTWGITSYEIHPESGKLVFPAASSLYQCVDTGFMPGPLFPSELRMSTSGAKLCPQICPWNNALVAHTCSGDLHLSHSITGSSVRLTHARKGGRSLADDPLTAGTPSYVMQEEFTRYVGYWWQPKSNDGIYRIVYEEVDESDVKIYCLPISTSYSGEIDEFRFPCAGMSNARSNLKMVQFRLSKTLQITDIEILELQYPLHTMFPWMEYMVRVGWTPDSQYVWVQLLDRKQQRLELVLLSVDNFCEPPPNVYNSENHFTLSSASVQVIYSEQSSIWIN…
	DPPIV_Ccin_XM_025087955.1	MADHDNNYDDEELVSTNPNQRNWRGILIALLVIIAVLALIVTSVALLTPPDEGPRVRGTRLRLFDVLSGELTPLLFNGTWVNNRHICYRDAWGGISLLDASDLNITSHSLMPNETFRRLNPAKFSLSPDHRYLLLAQNVKKLFRYSYLAQYVIYDVNTRETIRLSPYPERNAHPYLLLAQWTPQGHGLVMIHDYDIYYKPGPLSNTGYRVTDTAIPGILSNGLPDWLYEEEILRTDQALWMSKDGHMMLYASFNDSFVSEMHISWFGEESKSLYPDIRSLRYPKPGTPNPLVQLYVADLADPKNIHTKVVKPPPVIELEEHYFTTAAWISLTEVCITWLTRPQNLSVVTVCKSPTWHCQEIQRILGEGRGWVDTPPESPLFSSNGSSYIAIIPVRDGPS…
Cyphomyrmex costatus	DPPIV_Ccos_XM_018537199.1	MTSRKGRRQRMENMDTAGNESAGEQAVPDSTVPRKSWPELRAVVSDLRRKLSGVSAGSVPSSITFRSLPDGRTRIYFLSTPSNGWETTLLYVDIAHADHANGYRLHWQPVIEANFQSVSSANRLSKEEQLLWERKRLATWGITSYEIHAESGKLVFPAASSLYQCVDTGFMPGPLFPSEIRMSTTGAKLCPQICPWNNALIAHTCSGDLYLSHSITGSSVRLTHARKGGRSLVDDPLTAGTPSYVMQEEFTRYIGYWWQPKSMFDGIYRIVYEEVDESDVKIYCFPSSNFDEVDEFRFPRAGMPNARSNLKMVQFRLTESLHIVDVEILELQYPLHIMFPWMEYMVRVGWTPDAQYVWVQLLDRKQQKLELVLLSIDNFCEPPPNTYNTENHFTPTSAS…
	DPPIV_Ccos_XM_018546968.1	MIIMARHTPLQLLILFAFVIVIGQSRTVPNTNDTNIYNKDETQFRKPFFLEETYFRVFSSFTFNGSWISDDEIIVGDEITGDITITDVKSGETRHIFNGTDLPLSYKFSTATISADKQYILISYNSIQVFRYSTLKNYVVYDIQNGAFEEIANESFISLALWSPIGSDLVYVLDNDIYHMTFNRSQNVVRRLTTSGEANIVYNGITDWVYEEEVFRSATAVWFSPDGQYLAFATFNDTVVKDMAYFHYGTPGSLEDQYPTEVKIKYPKAGTPNPVVSLSVIDLFDPLSKAVILKAPINEVTSDNVLYVVSWWNKTHVIATWTNRVQNQSQMTMYSIQGDAKLVLSDEETEGWLQPNRPIRTRDYILLLRREPSGTSAGRFRHINRYEYKDGQFIMPLDL…
	DPPIV_Ccos_XM_018547018.1	MNASVNIERNSWRLPPDETVQVADPRSKSAQDLTYADGGHNWRSIIFSLLVIGFVIAGIVTAIYLLGYVDELLYWSGRRLTLDECLRDDLTPHRLPPTWITHEKFVYQADDGSLTLLDTRNNVVSLLVSNHTLRQLNVQGYECSSDLRYVLFRHNVKPVFRNTFTALYTVYDVTNDHHTPIRLQASRHMHQTRLQHASWLGNTFNLLMICENDIFLRMGPTTTEDIRLTDTGVPGVIYNGVPDWLYQEEVLPRPQAIWPSSDGTHILYATFNDTRVSALEFPWFGTPGQDGAGPNPLSASRSFPPSKSVRYPRPGFPNPEVDLWVIDLSNVSSANYNGTGNITWSMKVKLRPPVLLDEQDYYLISAGWVGEDSSQIAVVWMTRMQNLSIVSACRAPTWE…
	DPPIV_Ccos_XM_018548670.1	MRKVESEEREARDWNGMEKKGEEVKRCTVKIVLKACKILVPLTSFGKEYENDNPKKAIRERYFESFNRRFDVPKGIEHTEETCKDDSAVTLRGSSLEITLVEDLMTKNKQRSIWRFLACSIVLIIVLALLIAGGILLIGSPYSSSSRTNGAAGISLEEWLSGSLSPKSFNGTWISGDEILYRDEIGNLLIYNVSSATSKILLDSSNPDLLSSFDHHLSADRKYLLLALNYQKLYRHTYLAHYRIVNLETLTDTILAANESTPLQLATWTPQGNALIYVHQNNIYYRPEAEVANDYQITSTGVFGTIYNGVPDWVYEEEVFSSNKALWFSPSGTKLVFGYFDDSNTPIMTIPFYGYPGSLTFQYTSAIPIHYPKSGTTNPTVKLFYVDLDMVVQGNVTLV…
	DPPIV_Ccos_XM_018550632.1	MADHDNIYDDEELVSTNPNQRNWRGILIALLVIVAVLALIVTSVALLTPPDDGPRVRGTRLRLSEVLSGELSPLLFNGSWASNRHICYRDIWGGISLLNVSNIVSRSIMPNETFRRLNPIKFSLSPDHQFLLLAQNVKKLFRYSYLAQYVVYDVNSRECIVLTPYPEKDSHPYLLLAQWTPRGHGLVMIQDYDIYYTTSPTSNTAYRVTNTAVPSILSNGVPDWLYEEEILHSAEAIWMSPDGHMMLYASFNDSLVEEMHISWFGEGNKALYPDIRSLRYPKPGTPNPTVRLYVADLVDPKNIRTKIVKPPSIIENKDHYFSTASWVSLTEVCITWLTRVQNFSVITICKSPMWHCQEIQRISNENHGWVDTPPEAPLFSTNGSSYIAITPVKDGPAGY…
Copidosoma floridanum	DPPIV_Cflo_XM_014349597.2	MRDGVFDVSELMTKSAGWSTRRLLLAGLLTAVLLVLVVTLTAAAVLTGASARDASRSEAPGPSGISLEEWLDGSLSTKSFNGTWLSGDEILYEDEGGNLMIFNASSRQRRKVLDISNTPLITSFYHQFSADRKYLLLAFNYQRLFRHTFLAQYKIVNLETLQETLLSDNESTGLQLAVWAPQGNGLVYVFQSNIYYRPQAELPNNYQITTNGAFGKIYNGIPDWVYEEEVFSSNKAVWFSPSGTKLAFGHFDDSHTLIMNIPYYGFPGLTFQYPSAIPIYYPKSGTQNPTVKLFYVDLEEVIRGNVSLTEIECPHKLSFSERILASVSFPTDHLVTAIWMNRVQNQAYFHTCDVVHRNCTTALEYKERNGWVEQFVPPLFNRDGTAFVLILPQKQGNRG…
	DPPIV_Cflo_XM_014349598.1	MADHENIYDDEELVSTNPNQRNWRGILIALLVIIAVLALIVTSVALLTPPEEGPRIKGLRISLSNVLYGELAPLLFNGSWVSNKHICYRDSEGGISLLDISDSNSTAQTIMPKEIFSLNYSKIKVVQERKFALPPYATIIAGVALRNISIK
	DPPIV_Cflo_XM_014357959.1	MTYPKLIGLLCFQLIILTTARSTTTEAPSQDGSGERKAFSLDDIASNAYTSLSFNGTWISETEIFYRIDELLLVFDVKAQSSKVIANSSIFDDEENMKYYVSPDGNFVLLRNSTKKVYRHSGLNKFSIYNVKSEELKPLEDGQLISVAVWAPRGSELIYVLKNDIYHYQAKLGETRRLTFDGKSQTLYNGIPDWVYEEEVYSTDRALWLSPNGDYLAFGTFNDSYVPEAVVMRYGTPGDLQDQYPSEERFRYPKAGASNPHVTLNVINLKDKQSSMISLKAPVHIVGAEAILYAVTWFDEKTVVATWTNRVQNHSQIVSYPVTAKEPQLLLEQKVTGGWLLFPANAPLHHRGYVLILRDQPVENKTLGSFGHLTRYTLSDNGTLKDELDLSPGETWVHS…
	DPPIV_Cflo_XM_014357976.1	MLYDSICTERYMGLPTENGNVKKYQSSSVLAHASKLKTKKFMLVHGTGDDNVHFQQSMMLSKLLTAEDIIFDQLTYPDEAHHLGHVTAHLYHSMDIFWAKCFGYDIESNSLSGSSNTV
	DPPIV_Cflo_XM_014358642.1	MGSPNISWNQKGYDEADLSRKVENLRNKMFYLVHGSADDNVQLQQTMILSHHLAEKSILFRQQIYPDVGHNLAGVKEHLYLSMAKFFDDCFEKQIPIDSKVGLSSGGTGSH
	DPPIV_Cflo_XM_014358650.1	MSRRLSPTKFTLSPDHKYLLLTQNVKKLFRYSFLAQYTVYDLNTREVIAVTPHPEKDSHPYLLLAQWTPRDHGLLLIQDYDIYYRISPFSSFAYRVTNTAVPGVLSNGLPDWLYEEEILHSSEAVWMSKDSHILLYASFNDSLVKEMYTSWYGDGNKHLYPEIRSLRYPKPDTPNPTVVLFVADLADPKNIHTKMVRPPIIMEKTDYL
	DPPIV_Cflo_XM_014359582.1	MNSKNTKNKHRNFSDIEEGLKIKSLISNSVFWRENMKSEESLPQEEKCQYFDAIFSPRLEYFILQCLGPTIPSVSVFKASLPVPHFHILLQNNTILKEKIASTAFPQIKMFPVQVSGGYNAQVKLYLPPGLREDEITQYPLIVHVYGAPGSQLVTNIFKVDWNTYLASSKNFIVAQIDSRGSGGQGYKLLHEIHNRLGTVEVSDQLEVTELFDLKFRCLLHIIGFLRRTGLNQL
	DPPIV_Cflo_XM_014359931.1	MDEQQQQQQPKLTWSSSNFSGPSELEPMEQPLELGQEAEDEAESESRLVTIGSDDDDATRRKSWNELRGVVSDLRRRFSGMSAGSVPGSVTFRTLPDGRIRVYFLSTPPNGWETTLLYVDIAHSDHPNGYRLQWQLVIEANFQSIFSANQLTKEEQLLWERKRLATWGIISYEIHAESGKLVFPAASSLYQCVDTGFMPGPLFPSELRMSVAGAKLCPQICPWNHALVAHTCSGDIYLSHSITGSSKRLTNARKGGRSLAEDPLSAGTPSYVMQEEFMRYIGYWWQPKSSDGVYRIVYEEVDESDVKIFCFPSSDNSHDVDEFRFPRAGTNNARSNLKLVQFKVTESSQISDVETLELQYPLHIMFPWMEYMVRAGWMRDGQHVWVQLLDRKQQRIELV…
	DPPIV_Cflo_XM_023390497.1	MNAETARKGMFPPARSVRYPTPGSPNPEVDVWIIDFTNITVSHNNATNVTSLMPNKVKLKPPPVFDGQEYYLISAGWIGVDSAQVAVVWMTRSQNLSVVSACRAPSWECDETHTERAPEGQWLDAQPHPVFAPDGDSFLLLAAVQEGDQEHFTHIKHVTLTQQRIAVLSHGQYEVSEILAWDTRSHLVFYLATKERSPGQKHLYVVKDPIADDPRRLEPVCITCDIGNIDNGWQYYENCTHFGASVNPPLHHHHHHHDRNEVTKEDEELGYYVLYCEGPGLPLAALHSMRSHKIVRLLYDTRIQRADLMSELALPKRQNFEVPLPQGWRAQVQLLLPPSWREELRDAAFPVLVEVNGRPGSAAVTEQFRIDWGTYMSSHNDVVYVRLDVRGSRGQGKRA…
	DPPIV_Cflo_XM_023392273.1	MIDPIISLEYIEQKQWQKANHENIQDLSGFTRPQEYYFTTAAWISPTEVCITWLNRFQNLSVVSICKSPLWKCQEIQKIISDDHGWVDTPSEPPIFSNNGSSYIATAPVKDGPSGCYRHIVWVNILKRQVIPLTHGKLEVVKILAWDQTNNI
	DPPIV_Cflo_XR_001339089.1	MSPNGDYLVFATFNDSEVHEAIILKYGEPDKLENQYPKEV
Ceratosolen solmsi marchali	DPPIV_Csol_XM_011496617.1	MSLELMIKGTGCNMRRLLVIGLIMMVVLVLIITATVTVLLTSRTRKTFRNEQLENYGISLHDWLSGSLSTKSFNGTWLSGNEILYEDVRGNLMIFNTSAKKSHNVFRERNDIFITSFDHQFSADRKYLLLAFNYQRLFRHTYLAHYKILNLETLHETFLNENDSPVLQLVVWAPQGNALIYIFQNNIYYRPHAEIAEDYQITYNGVFGTIYNGVPDWVYEEEVLSSNKAVWFSPSGTKLVFGHFDDTNTSIMNIPYYGFPGITFQYPTAIPIHYPKSGTQNPTVKLFYVDLQKIVKGNVTLIEIEYPPQLSNVERILAAVSFPTDDLVSAVWMNRIQNEVYFHICNITNQNCITALSYKEKNGWVEQFVPPLYCKDGTSFLLILPQKQSNYGDWRHVIL…
	DPPIV_Csol_XM_011502276.1	MENLVQRGETWSERLQSTSSEETSARRKSWNELRGVVSDLRRRMSGMSAGSVPGSITFRSLPDGRIRIYFLSTPTNGWETTLLYVDVAHSDHINGYRLQWQPVIEANFQSISSANQLSKEEQLLWERKRLATWGITSYEIHPESGKLVFPAASSLYQCVDTGFMLGPLFPSELRMSTSGAKLCPQICPWNNALVAHTCAGDIHLSHSITGSSVRLTHARKGGRSLGEDPLSAGTPSYVMQEEFTRYIGYWWQPKSDDGKYRIVYEEVDESDVKIFCFPSSDNSHDVDEFRFPRAGTNNARSNLKLVQFRVTESSQIVDIETLELQYPLHIMFPWMEYMVRAGWMRDGRHVWVQLLDRKQQRLELVLLSVDNFCEPPPNIYSSENHFTPSSASVQVIYSE…
	DPPIV_Csol_XM_011503327.1	FTERVLGSPAENYKSYVEADLTQRARLVPSHSLFLLHGMADLTAPYTHGVAFAKSLTESGVIFRYQSYADEDHALTGVLEHAYRSMEGFLAECLALDPS
	DPPIV_Csol_XM_011503329.1	MISTYVLTINELEFKNNVDVKKAFTLDDIISNAYSSDTFNGTWISETEIFYRVDELLLKFDVTIQKSDIVMRNRLFEESDNLEFFLSSDNNYLLIRNTSQNIYRHSSLSQYSICNIKTESIVAVADGQLLSTAIWAPKGSALVYVLNNDIYYHQLIGEAVETRRLTFDGKHQEIYNGVPDWVYEEEVLASDTAMWISPTGEYLVFATFNDTQVLESIILRYGKPGDLSDQYPVEEKFRYPKVGTPNPEVTLNLIDLTDHGSPLISLKIPVDIVGPEAILFAVRWFDPKTFVATWTNRVQNLSQIVSYSVNGDWQPLFSEEEPNGWLLSTDEAPIHHNGYVLIRQPKPIVNTNLGSFIHVIRYRLLNGVLDHETDLTPGATWVHALHGVNDVKRVVYYTA…
	DPPIV_Csol_XM_011503399.1	MATSENSIEDDEDLTYSDGGHNWRSIIFSLLVISAVIAGIVTAIYLLGYVDELLYWSGRRLTLEECLHGDLTPQRLPPTWISHDKFVYQADDGSLALLDASNNSISLLVSNHTLRQLNVQGYQCSADLRYVLFKHNVKPVFRHTFTAHYTVYDVTNDHHTPLRLQASSRIQQTRLQHAAWLGNTTALFMVSDNDIYIRSSPNSAEDSRLTHTGLPGIVYNGVPDWLYQEEVLPRPDCTWPSPDGSHLLFASFNDTKVTALEFPWFGASMNSETMRKGVFPPARSVRYPTPGSANPEVDVWIVDFTNVTTGYNNATNVTNSTPIKIKLKPPPVFDGQEYYLISAGWIGDDSTQVAVVWMTRSQNLSVVSACRGPNWDCEETHSERAPEGQWLDAQPHPVF…
	DPPIV_Csol_XM_011504480.1	MTELVSANPNQRNWRGILIALLVIIAVLALIVTSVVLLTPPEEGPRIRGSRIKLSEVLYRELLPLLFNGSWVSNRYICYRDIWGGISLLDASDPNVTSWSLMPNETFRRLAPIKFSLSPDHKYLLLTQNVKKLFRYSYLAQYIVYDVNTRETALLAMNSEKNNHPYLLLAQWTPHGHGLIIVQDYDIYYLTEPFNNLRYRVTNSAIPGILSNGLPDWLYEEEILHSSEAIWMSKDSHILLYASFNDSLVGEMHTSWYGNINKSLYPDIRSLRYPKPDTPNPLVMLFVADLADPKNIHTKLVKPPPIIANAEHYFTTASWISSTEICITWMNRPQNISVVTVCKSPLWKCQEIQRIVGENHGWVDTPPEAPVFSTNGSSYITIAPVKDGPTGFYKHIVWV…
	DPPIV_Cves_CVE01931-TA	MADHVNMYEDEELVSTNPNQRNWPGILIALLVIIAVLSLIVTSVVVLTPPDEGPRVRGARLRLSEILSGELSPLPFNGTWVSNRHICYRDAWGGISLLDASNLNATARSLMPNETFRRLNPTTFSLSSDHRYILLAQNVEKLFRFTYLAQYLIYDINTRDVIHLTPNPEKYIHPYLLHAQWTPRGHGLIMVHNYDIYYKTSPTSNLEYRVTNSALPGILSNGLPDWLYEEEILRSSHAIWMSKDGHMMLYASFNDSLVEEMHISWFGEENKNLYPETWSLRYPRPGTPNPQVKLHVADLADPKNINIKTVKPPAIIEHTEHYFTTASWISLTEVSITWLTRAQNVSVITVCKSPLWHCQEIQRISESHGWVDVSSHPPLFSLNSSSYITIAPVRDGPAG…
	DPPIV_Cves_CVE02291-TA	MNASVNVERNSWRLPPDETVQVADPRTKEEIKEDSYGDSGHNWKSIIFALLVIGFVIAGIVTAIYLLGYVDELLYWSGRRLTLEECLQEDLSPRRLPPAWVTHDKFVYQADDGSLALLDTSNNSVSLLVSNHTLRQLNVQGFQCSSNLRYVLFKHDVKPVFKHTFTALYTVYDVTNDHHTPLRLHASPRVQPTRLQYTAWLGNSTSLLMISDNNIFLRMSPSAPEDKRLTDTGVPGIIYNGVPDWLYQEEVLPKPEALWPSPDGSLLLYASFNDTKVTSLEFPWFGNQMGQDGASSSPAGIVKKGSFPPSKSVRYPTPGSPNPEVCLWIHDLTNITADTTNETLITSLDRIMLKPPTTLDGQEFYLISAGWVGDQSDQISIVWMTRSQNLSVVSAYRAP…
	DPPIV_Cves_CVE09000-TA	MGSAVQGIVEQMGGTSNFLDIIDTILSPRRLVDFHDRVIGARNKSLIMLCGWFAFREDTLLTKGNSTSLQLATWAPTGNALVFVHLNNIYYRPHAEKQKDYQITFDGVFRSVFNGIPDWVYEEEVFNSNKALWFSPSGNKMPGITNPQVKLFYVDLDKVVETNGEIKLTEIESPPQLANSMKILAAVAFPTETLVSATWMNRIQNRAYFHLYDVENLLYNTAHSVEEKHGWVSQFDPPLFSHSASEFLLIEPRKQKDGESWMHLLMVTNATTSPAVRELTSGSFTVTRIVGWDQDNSLVYYMATVPNDTAQRHFYRLSTLEQEFKPECLSCDVKSQIDGSPCLYNDAKLSPDKTRYILTCAGPSVPDISIYNSVNSTRLMTWEDNKLLGSSVAEKSLPL…
	DPPIV_Cves_CVE09001-TA	MLQELMTKTNRRNWRRLLAGALIAIVVLVLLITAIILLTGSPESGSARTTTTASSITLEEWLGGWLSAKSFNGTWLSVAIVAELSKLKEKRTLNDESCKSVSHIASETVKPTLK
	DPPIV_Cves_CVE12071-TA	MESCNQGKDFEYEPSPKNKKSWSELRGVVSEFRRKLSGVSDGSVPDHITFRSLPDGRTRIYFLGTPSNGWETTLLYVDIGQYEQCNGCKLHWQPVIEANFQSVSSANRLSKEEQLLWERKRLTTWGITSYEIHLETGKLVFPAASSLYQCIDTGFLPGPLFPSELRILAPGAKLCPQICPWNSALVAHTCSGDLYLSHSITGCSVRLTYARKGGKNLTEDPLTAGTPSYVMQEEFTRYTGYWWQPKSSDGVYRIVYEEVDESDVKIFCFPSSTLNSGEVDEFRFPRAGTSNAKSNLKMLQFRLTDTQQIVDIETLELQYPLHIMFPWMEYLVRVGWTPDGSNVWVQLLDRKQQRIELVLLSVDNFCEPPPNVYNSENHFTPSSASVQVIYSEESSIWIN…
	DPPIV_Dall_XM_015257030.1	MMTHVKARWVDECAISLLEGAKGEGSCLETESEEESDIEALPLIHDKHQFGPKIADMTQDESTRINRSIFDMGSRRELMTKNNRRNWRRLLVGGLIAIVVLALLITAIILLTASPNSPSSRTTTTSSITLDDWLWGSLSTKPFNGTWINDDEILYRNESGDLMVYNIENSSARVLLPISHPALRSSFDHQLSPDGKYMLFASNYQKFYRHTYLAEYRIVNLQTLIEKLLTVGNSTNQQLATWTGAGNALVYVNQNNIYYRPEAERAIDYQITTSGVFGSIYNAVPDWVYEEEIFSSNKALWFSPSGKKMAFGYFDDSKTPIMNIPFYGYPGSLSFQYTSSITVRYPKSGTTNPTVKLFYVDLEKVVESHGNNISLIEIEHPPQLANSERILAAVAFPTE…
	DPPIV_Dall_XM_015261867.1	MADHDNMYDDEELVSTNPNQRNWRGILIALLVIIAVLALIVTSVALLTPPDEGPRVRGTRLRLTDVLSGELSPPPFNGTWVSGRHICYRDPWGGISLLDASDPNVTSQSLMSNETFRTLNPASFTLSPDHRYLLLVQNVKKLFKYSFLAQYVIYDVSTRETIKVTPNPVKSLHPYLLHVQWTPRGHGLVMVDDYDIYYKTSPTSSSEFRITDTAVPGVHSNGFPDWLYEEEILRSSQAIWMSKDGHMMLYASFNDSLVEQMHMSWFGEESKSLYPEVWSLRYPKPGTANPIVKLLIADLADPKNINTKVVRPPPVIENTEHYFTTASWISLTEVCITWLTRSQNLSVITVCKSPLWHCQEIQRVSESHGWVDTPPDPPFFSSNSSSYITIAPVRDGPAG…
	DPPIV_Dall_XM_015263770.1	MEICKEGGDRSSYEPHRQLKKSWSELRGVVSEFRRRLSGASDGSVPDAVTFRSLPDGRIRIYFLGTPSNGWETTLLYVDVGQSDHVKGCKLHWQPIIEANFQSVSSANRLSREEQLLWERKRLTTWGITSYELHQESGELVFPAASSLYQCVDTGFGSGPLFPSELRISTPGAKLCPQICPWNGSLVAYTCAGDIHLSHLITGCSVRLTHARKGGRSLAEDPLTAGTPSYVMQEEFTRYNGFWWQPKSTDGVYRIVYEEVDESDVKIFCFPSSTLNSGEVDEFRFPRAGALNAKSNLKMVQFRLTETLQIVDIEILELQYPLHIMFPWMEYLVRVGWTPDAQYVWVQLLDRKQQRLELVLLSVDNFCEPPPNIYNSENHFTPSSASVQVIYSEQSSIWI…
	DPPIV_Dall_XM_015271207.1	MNASVNVERNSWRLPPDETVQVADPRSKDEVKDDLYGDGGHNWRSIIFSLLVIGFVIAGIVTAIYLLGYVDELLYWSGRRLTLEECLRDDLSPQRLPPAWVSHDKFVYQADDGSLALLDTLNNSVALLVSNHTLRQLNVQGYQCSTNLRYVLFKHDVKPVFRNTFTALYTVYDVTNDHHTPLRLHASPRVQQTRLQYVAWLGNTTALLMISDNNIFLRMSPTAPVDKRLTDTGVPGIIYNGVPDWLYQEEVLPKAEALWPSPDGQRLLYATFNDTKVTTLQFPWFGNPTSSDAASSNPSGIPHRITFPPSKSVRYPTPGSSNPEVTLWLVDLNNSTDNTNESLISEFSRAAVKPPAVFDGQDFYLISAGWMDDDGTQIGVVWMTRSQNLTVVSACRMPK…
	DPPIV_Dcol_DCO00555-TA	MSLKKQELVSTNPNQRNWRGILIALLVIIAVLALIVTSVALLTPPDEGPRVRGARLRLSEVITGELSPPLFNGTWVSGRHICYRDAWGGISLLDAADPNITSHSLMPNETFRRLNPVKFSLSPDHRYLLIAQNVKKLFRFSYLAQYTVYDVKNRETVLITPNPEKYVHPYLLHAQWTPRGHGLVMVQDYDIYYKTSPSSNSEFRVTDTAVPGIVSNGFPDWLYEEEILRSSEAIWMSKDGHMMLYASFNDSMVEEMHIPWFGEESKALYPDIRSLRYPKPGTPNPLVKLYVADLADPKNIHTKVVKPPPAIEHVDHYFTTASWISQTEVCITWLTRAQNLSIVTVCKSPLWHCQEIQRISESKGWVDTPPESPLFSSNGSSYIAIAPVRDGPAAGYYKH…
	DPPIV_Dcol_DCO06584-TA	MTESGLTDLITKSTRRNWRRLLLGGLVAIVVLGLVIAAIVLLSGSPTGSTGSRTAGSTGSAVALEEWLWGSLSTKSFNGTWLSDDEILYRDHAGNLIVFNVTSGSSRSILDVTNAALGASFDHQISADRKYVLLALNYQKHFRHTYFAQYKIVNLKTLAETSLTVENSTSLQLASWAPQGNGLVYVSQNNIYYRPEAEISLDYQITTSGIFGTIFNGVPDWVYEEEVFSSNTAMWFSPNAKKLAFVHIDDSATPIMNIPFYGYPGSLSFQYTSAIPIHYPKPGTNNPTVKLFWVDLEAVIKNNFTLNEIEPPSQLSHSERIIATVAFPTDKLVASTWMNRVQNKAYFTLFNVETTSATTALSYVESKGWVEQFEPPHFSRDGTAFLLILPQKQTDNTDW…
	DPPIV_Dcol_DCO06587-TA	MPIEKRLTSSIRLYPLMLTSRPKLYQETGTDDAARDIGKGSEDDVDVVGFREISTHKDDTILSETDSTQQHLYRVSTTDSRYKSDCLSCNVRRGTDQGTYCLYNTVSLLTNKGHYILTCAGPGVPDISTHSNRCNDLAIATVTPPKMLDLLARSTQNPSIDQLFATAMRLLLALLNIENVIAVPIVSFNDFEDEAAAEQVVCAWYR.
	DPPIV_Dcol_DCO08843-TA	MSLKKQELVSTNPNQRNWRGILIALLVIIAVLALIVTSVALLTPPDEGPRVRGARLRLSEDVSEVVPILPNAFLQLMLIVGH
	DPPIV_Dcol_DCO11823-TA	MDHGTTAMHNTLYKNWSSMKYGLSYSYDLSADHSQLLIGYAPQTKFRHSEFRKYDVYDLKNNSKWRNFDIFVNFQLLNSSTEKIADGEHILLALWSPVGNSLIYEINNDLYYRQVTGNGSVVIRRLTTDGVVGVIYNGLPDWVYEEEVIGTGSRVWFSPDGKHLAFASFNDTEVQDASYFFYGEPGHMEYQYPMEVKIKYPKVGTKNPQVSLNLVDLTNASSKLVSLKAPIDVVTRQVGTKNPQVSLNLVDLTNASSKLVSLKAPIDVVTRQGSHTVHGKLVDERFEEKKGWLEIPEPVLRGEKLFITKYQETNTMDGRYKHVTSYDLRNGTLTNEKDLSPLVSAVHSFLGLDPATEKIYYLATAPGEPSQRNLYSTAVDGGERPSCVSCGLLTPEGNN…
	DPPIV_Dcol_DCO11830-TA	MTPSATKDQRLTDTGVPGVIYNGVPDWLYQEEVLPRPEAIWPSPDGSKLLFASFNDSRVTTLEFPWFGTLMGQDSASSSPLGTARRGSFPPSRSIRYPTPGSPNPEVDVWMLDVTSGTSSTTRNSSTDSATFARMRLKPPPVFDGQEFYLISAGWVGEDSAQIAVVWMTRSQNLSVVSACHAPSWECEETHSERAPEGQWLDAQPHPVFAPDGDSFLLLAAVQEGGQEHFTHIKHITLTQQRIAVLSHGRYEASIRKKTPLSKFVYLVSEILAWDTRAHLVYYLGTRERRPGQRHLYVVRDPTADDPRRLEPLCVTCDLGDVLWSSRFYYTNCTHFGASVSPPSNHTPVNPNSPGYYVLHCEGPGLPLAGVHSMTTHKMVRVLYDTRIQRADRLSQLAL…
	DPPIV_Dcol_DCO11831-TA	MKYKSDLTYGEGGHNWRSIIFSLLVIGLVIAGIVTAIYLLGYVDELLYWSGRRLTLDECLSGDLSPHRLPPAWISHDKFVYQADDGSLALLDTSNNSVSLLVSNHTL
	DPPIV_Dcol_DCO13990-TA	MEACKDGAERSSTETNKSPRKSWSELRGVVREFRRKLSGFSDGSVPDAVTFRSLPDGRTRIYFLGTPSNGWETTLLYVDIGHFDHVNSPRLHWLPVIEANFQSVSSANRLLREEQLLWERKRLTTWGITSYEIHPDSGKLVFPAASSLYQCVDTGYAPGPLFPSELRISTPGAKLNPQICPWYNSLIAHTCAGDLYLSHSITGSSVRLTHARKGGRHLSDDPLTAGTPSYVMEEEFTRYTGYWWQPKSTDGVYRIVYEEVDESDVKIFCFPSSTLNSGEIDEFRFPRAGTSNAKSNLKMVQFRLTDTHQIVNIEILELQYPLHIMFPWMEYLVRVGWTPNAQYVWVQLLDRKQQRLELVLLSVDNFCEPPPNVYSSENHFTPSSASVQVIYSEHSTIWI…
	DPPIV_Dnov_XM_015578226.1	MSNSRDFTVLQFPGTPNPVARLYVADLADPKNIHTKVVKPPSIIEHVEHYFTSASWVSLTEVCIIWLTRAQNVSVVTICKSPMWHCQEIQRIIAEHRGWVDTPTEPPVFSVNGSSYIAISPVKDGPAGYYKHIVWVNVARKLVVPLTHGKFEVTQIVAWDQVNNTIYFIGIPPMRPGQRHLYYVSSLLPHIGSALHPAVCITCTEASDGNLNDYQTVLSRHHSTSSDNNYIHDHYETHTESTPNMEKEQTNEKVSKKQKLKAHVPPTFMEEPCQYHNAIFPRGSTNYFVLECYGPSIPTVSLYKTELPMPRLIYVLQNNTQLRERVGNLALPQIKTFPVQISGGYNAQVRLHLPPGLREDEITRYPLIVQVYGAPGTQLVTEMFKIDWNTYLASRKNVI…
	DPPIV_Dnov_XM_015580009.1	MNASVNIERNSWRLPPDETVQVADPRSKSAQVKEDLTYGEGGHNWRSIIFSLLVIGFVIAGIVTAIYLLGYVDELLYWSGRRLTLDECLRDDLTPHRLTPTWISHDKFVYQADDGSLTLLDTSNNSVSLLVSNHTLRQLNVQGYQCSADLRYVLFKHNVKPVYRHTFTAFYTVYDVTNDHHTPLRLHTSRRMQQTRLQHAAWLGNTSGLLMVSENDIYVRMSPSAAEDSRLTDTGVPGVIYNGVPDWLYQEEVMPRPEGAWPSPDGTHLLYASFNDTKVTALEFPWFGTQPGHDGPSSSPLTAPRRGTFPPSKSVRYPTPGSSNPEVDLWLLELVNVTSPTNGTGNTTTASKTKLKPPPALDGQEYYIISAGWVGDNSSHVAVVWMTRSQNLSVVSACR…
	DPPIV_Dnov_XM_015580016.1	MPWKGVLQLLVLQGSLAVLVAGKSVPRVIDKDFSRHDTVEENDHDFRTVPFNLEETYDQSFRANGFNGTWRTDTDILYTDNYAGDVRTFDVTSGISRTFMDSSIVSSYDKPLMTFSHDNSYILISYDFTAGFRYSMHQKFDVYSVEHKTYTKIADGRRIPLAKWSPNKNALAYVLDNDIYYQEFTDSSGHARRLTHTGVPDVVYNGVPDWVYEEEVLASAVALWFSPDGNHLAFATYNDTRVKDMSILYYGKPGILVDQYPTEVKIKYPKAGSPNPIVTLSVVDLANLTSKLVNLQPPADIVGVDNVLYTVNWWGKDHVVATWTNRVQNMAQLVRYDTSGKADDILYQEEHRGWLRVQPPVYHNQYAVVLKLQNSGTNAGRFLHATRYEYKGGRLIREK…
	DPPIV_Dnov_XM_015583812.1	MATEPCHKPGSSRGICLQQPSTTASLYPRPPNGVATLCWTGSNRGFDLMTKNKLRNWRHLFAGGLIVAVVLGLVVTATILLTGSPDSSDSGTPAAAGISLEEWLAGSLSPKSFNGTWISGNEILYRDETGNLVIYNVTSRQPRKVLSSSNAALISSFDHQLSADRKYLLLATDYQKLYRHTYLANYRIVNLKTL
	DPPIV_Dnov_XM_015583854.1	LQLATWAPRGNALVYVHLNNIYYRPEAEVAVDYQITNTGVFGTIYNGVPDWVYEEEVFGSNKALWFSPSGTKLAFGYFDDTHTPIITIPFYGYPGSITFQYTSAISIHYPKSGTTNPTVKLFYVDLERVVEGNVSLTEIEHPAELSSTERILSAVAFPTDNLVYATWMNRVQNRAYFHFCYVDGPVPNCTNALSYFEEHGWVEQFEPPVFSDDGNSFLTILPEKQRNGSHWRHVVAITNASSGKPVRAALTSGYFVVTEIVSWDQENSYLYYLATTEGESAVQHLYRISVRGEDRKPTCLSCTAVREMDSNRCLYNTAKFSTDHSHYVLTCAGPGVPDIAIYNRNSNKLFAWENNEAVSEIIVEKSQPIVRRYNVPVPGGFKARVRLLIPPDADLSGAT…
	DPPIV_Dnov_XM_015583876.1	METCNEGGDRTPSVTTNTRKTWSELRTFVSDLRRKLSGASDGSVPGSITFRSLPDGRTRIYFLSSPSNGWETTLMYVDIPDSDYANGYRLYWQPVIEENFQTVSSTKRLSKEEQLLWERKRLATWGITSYEIHPDSGKLVFPAASSLYQCIDRGVTAGPLFPSEIRVSTSGAKLCPQICPWNNALIAHTCSGDLYLSHSITGSSIRLTHARKGGKNLTDDPLTAGTPSYVMQEEFTRYIGYWWQPKSNDGVYRIVYEEVDESDVKIFCFPSTSNTGEIDEFRFPRAGTSNAKSNLKMVQFRLAKTLHIVDILILELQYPLHIMFPWMEYMVRVGWTPDAQYVWVQLLDRKQQRLELVLLSIDNFCEPPPNVYNSENHFTPSSASVQVIYSEQSSIWIIV…
	DPPIV_Dqua_XM_014614165.1	MQCDNRQGSIEDGGDRIRLSTRSGCRRFNYEESARSDVAAGERTAAKSAENRPDLMTKNKQRYRRRLLVCALVVIIVLALVIAATILLTGKPGTSASTTDSAPGISLSEWLSGSLSPESFNGTWISGDEILYRDEIGNLLIYNVSSATSEILLDSNNAVLLSSYDHQLSADRKYLMFTLNLQKLYRYTYLAHYGIVNLETLAETILAANESTPLQLAKWAPHGNALIYVHQNNIYYRPEAEVANDYQITNTGVYGSIYNGVPDWVYEEEVFNSNAALWFSPSGNKLAFGYFDDSNTPIMTIPFYGYPGSLTFQYTSAIPIHYPKSGTTNPTVKLFCVDLDMVVQGNVTLVEIEHPPELSTTERVLSAVSFPTDELVYATWMNRVQNRAYFQLCNVDSLL…
	DPPIV_Dqua_XM_014623597.1	MNASVNVERNSWRLPPDETVQVADPRSKSAQDLTYGEGGHNWRSIVFSLLVIGFVIAGIVTAIYLLGYVDELLYWSGRRLTLDECLRDDLTPHRLPPTWISHEKFVYQADDGSLTLLDTSDNIVSLLVSNHTLRQLNVQGYECSSDLRYVLFRHNVKPVFRNTFTAHYTVYDVTNDHHTPLRLQASRRMQQTRLQHATWLGNTSSLLMICENDIYLRTAPAATEDIRLTDTGVPGVIYNGVPDWLYQEEVLPKPQATWPSQDGTHILYATFNDTRVTALQFPWFGTQLGQDGASSSPLGSPRRGSFPPSRSVRYPTPGSPNPEVELWIMELSSLNATGYNATGNVTWPSKLKLKPPPSLDGLDCYLISAGWIGGDASQIAVVWMTRMQNLSVVSACHAP…
	DPPIV_Dqua_XM_014623603.1	MAGHTVLPLLALFSCLFVIGQTRTVSRVDESSIDVPVYKDSDVKKPFLLEEIYFHFYTPFGFNGTWISDDEILMENTILGDITKYNVMTGETTTMFDGKNLPLEYKFGSGTFSPDKQNILFTYNVKHVFRHSKIMSIVVYDVKRGTFEKVANESRVLLAKWLPNGNGLVYVRNNDIYHAVFKDGKSIVRRLTKSGKSGIVFNGISDWVYEEEVYASSTAMWHSPHGRYLAFATFNDTQVRDMEYSHYGVPGSLRDQYPTQVKLKYPKVGTPNPIVSLSVIDLTDPSSEAVTLEAPVHVVGSDNILYTVSWWNLTHVTATWTNRVQNQSQLVMYDAQGTAKLVWYDEEREGWLQPNSPVKVGNYALLLRQEDSGTSAGKFRHIVRYECDDGRFTSRVDLT…
	DPPIV_Dqua_XM_014629436.1	MTSQNDRPQREAGMETSCYEVGEHAVPDSTVPRKSWSELRAVVSDLRRKLSGVSAGSVPGSITFRSLPDGRTRIYFLSTPSNAWETTLLYVDIAHADHANGYRLHWQPVIEANFQSVSNRLSREEQLLWERKRLATWGITSYEMHAESGKLVFPAASSLYQCVDTGFMPGPLFPSEIRMSNTGAKLCPQICPWNNDLVAHTCSGDLYLSHSITGSSVRLTHARKGGRSLMDDPLTAGTPSYVMQEEFTRYVGYWWQPKSSDGIYRIVYEEVDESDVKIYCFPSSSNTDEVDEFRFPRAGMPNAKSNLKMVQFRLTELLQIVDIEILELQYPLHIMFPWMEYMVRVGWTPDAQYVWVQLLDRKQQKLELVLLSIDNFCEPPPNMYNSENHFTPTSASVQV…
	DPPIV_Dqua_XM_014632982.1	MADHDNIYDDELVSANPNQRNWRGILIALLVIVAVLALIVTSVALLTPPDDGPRVRGARLHLSEVLSGELSPLLFNGSWARNYHICYRDPWGGISLLDATDMNIVSRSLMPNETFRRLNPAKFSLSPDKKYLLLAQNVKKLFRYSYLAQYVIYDVNTRECIALTPYPEKDVHPYLLLAQWTPRGNGIVMVQDYDIYYRTSPMSNIGYRVTNTAVPGILSNGVPDWLYEEEILHSAKAIWMSSDGHMMLYASFNDSLVEEMHISWFGEGNKALYPDIRSLRYPKPGTPNPSVRLYVADLVDPNNIHTKVVKPPAIIEHVDHYFSTASWVSLTEVCITWLTRAQNLSVVTVCKSPMWHCQEMQRITGDDRGWVDTPPEAPFFSTNGSSYVAISPVKDGPAG…
	DPPIV_Emex_XM_017896768.1	METCNEGGDRILIDTAVTQRSWSELRSVVSDLRRKLSGVSVGSVPGSITFRSLPDGRTRIYFLSSPSNRWETTLLFVDIAHSEHANGYCLHWQPIIEANFQTVSSTKRLSKEEQLLWERKRLATWGITSYEIHLDSGKLVFPAASSLYQCIDTGFMAGPLFPSEIRMSTSGAKLCPQICPWNNALIAHTCSGDLYLSHSITGSSVRLTHARKGGKSLANDPLTAGTPSYVMQEEFTRYTGYWWQPKSNGGTYRIVYEEIDESDVKIFCFPSTSNSEDIDEFRFPRAGTPNARSNLKMVQFRLTETLQIVDIEILELQYPLHIMFPWMEYMVRVGWTPDAQYVWVQLLDRKQQRLELVLLSIDNFCEPPPNVYNSENHFTPSSASVQVIYSEQSSIWINV…
	DPPIV_Emex_XM_017898424.1	MPDQGNEILYRDETGNLLIYHVISRKPRKILEYSSNNTLVSSFDHQLSADRKYLLLAIDYQKLYRHTYLAHYKIVNLQTLSETSLTANGSISLQLATWAPRGNGLVYVYQNNIYYRPEAEVAVDYQITDTGVFGIIYNGVPDWVYEEEVFGSNKALWFSPSGNKLAFGYFDDSHTPIITIPFYGYPGNRMFQYTSTISIHYPKSGTTNPTVKLFYVDLEEVVQGSVSLTEIEHPTELSSEMRILSAVAFPTDTLVYATWMNRVQNRAYFHFCYVHDPLPKCTTALKHFENHGWVEQFEPPMFSDDGDSFLTILPEKQHDDSYWRHAVAITNVSSDKPRRIALTSGRFVVTELVSWDQKNSYLYYLATTKEESAVQHLYRISTRTTDDRKPRCLSCGIVR…
	DPPIV_Emex_XM_017899423.1	MNASVNIERNSWRLPPDETVQVADPRSKSAQDLTYAEGGHNWRSIIFSLLVIGFVIAGIVTAIYLLGYVDELLYWSGRRLTLDECLRDDLTPHRLSPTWVAHDKFVYQADDGSLTLLDTSNNSVALLVSNHTLRQLNVQGYQCSADLRYVLFKHNVKPVFRNTFTAYYTVYDVTNDHHTPLRLHASRRMQQTRLQHAAWLGNTSGLLMISENDIYVRLAPSAAEDARITDTGVPGVIYNGVPDWLYQEEVLPRPEAAWPSPDGTHLLFASFNDTKVTALEFPWFSSQPGQDGPSASPLSTSRRGSFPPSRSVRYPTPGTPNPEVDLWLLELSNVTGSFNGNGTTNTSALFRLRLKPPSALDGQREYYLISAGWVGDDSSQVAVVWMTRSQNLSLVSACR…
	DPPIV_Emex_XM_017899961.1	MADHDNIYDDEELVSANPNQRNWRGILIALLVIVAVLTLIVTSVALLTPPDEGPRVRGARIRLSEILSGELTPLFFNGSWVSGQHICYRDVWGGISLLHVSPKNITSRSLMSNETFRILNPAKFSLSPDRNYLLLAHNVXIFRYSYLAQYTIYDVNTRETIPLTPHPEKEVHPYLLLAQWTPRDHGLVMVQDYDIYYITSPKSNTGYRVTNTAVPGILSNGLPDWLYEEEILHRAEAIWMSSDGHMMLYASFNDSLVEEMHISWFGEGNKALYPDIRSLRYPKPGTPNPVVRLYVADLADPKNIHTKVVKPPPIIEHVEHYFTTASWVSSTEVCITWLTRAQNLSVVTICKSPLWHCQEIQRIVAEDRGWVDTPPEAPIFSANGSSYIAISPVKDGPAG…
	DPPIV_Emex_XM_017911478.1	MLCNGVLVQLLLVLQGSLVAHVAGKSTSRVIDKDVHRYESSEEDVQSNIRVPFGLEETYDQSFRANNFNGTWRTDTKILYFDNYVGDIRLFDVVKGVSTVLMDSSVTADYNKPAISFSYDNSLVMISYDFANYNVVYNTKTRTYMKIANGERIPLYKWSPTRNALIYVHENDIYYQVFSEGGSIIRITNTGVLDAVYNGVPDWVYEEEVLASASALWFSPDGRHLAFATFNDTSVKEMVIPMYGEPGNMKDQYPKEMKIKYPKAGSPNPEVSVSVIDLDNPSLKLVDLKSPSDIVGVDNVLYTVNWRNEDQVVVTWMNRVQNKAQIMLYDTNGNAKNIFYEEETEGWLRIQPPVYHDRYVIITKLQESGTAAGRFQHATRFEYKNGRLIDETDLTPGAN…
	DPPIV_Fari_XM_011298731.1	MEICKEGGDRSSHEPSRELKKSWSELRGVVSEFRRRLSGASDGSVPDAVTFRSLPDGRIRIYFLGTPSNGWETTLLYVDVGQSDHVKGCKFHWQPIIEPNFQRLSREEQLLWERKRLTTWGITSYELHQESGKLVFPAASSLYQCVDTGFGSGPLFPSELRISTSGAKLCPQICPWNVSLVAYTCAGDIHLSHLITGCSVRLTHARKGGRTLAEDPLTAGTPSYVMQEEFTRYNGFWWQPKSTDGIYRIVYEEVDESDVKIFCFPSSTLNSGEVDEFRFPRAGALNAKSNLKIVQFRLTETLQIVDIEILELPFPLHIMFPSMEYLVRVGWTPDAQYVWVQLLDRKQQRLELVLLSVDNFCEPPPNIYNSENHFTPSLASIQVVYVEQNSIWINVNDLL…
	DPPIV_Fari_XM_011301224.1	MSHVKARWVDDCAISLLEGTKGDGSCWETESEGNSDIEALPLIHDKQWLKPEIAAMRQDETTRINRTSFDIGSRTELMTKNNRRNWRRLLVGGLIAILVLALLITAIILLTSSPNSPNAPTPTASKITLDDWLFGSLTTKPFNGTWINDDQILYRDEPGNLMVYSIENASARVLMPTSQPALSSSFDHQLSPDGNYLLLASNYQKFYRHTYLAQYRIVNVKTLTEKLLTVGNSTIQQLATWTGHGNGLVYVNQNNIYYRPEAEVMIDYQITNTGVFGKIYNAVPDWVYEGELMCFNKSGTTNPTVKLFYVDLEKVENSGNNISLIEIKYPPQLANSERILAAVAFPTETLVSATWMNRVQNHAYFHLYNVETSVYTTALDYHEKHGWIEQFTPPHFSRD…
	DPPIV_Fari_XM_011312067.1	MADHDNMYDDEELVSTNPNQRNWRGILIALLVIIAVLALIVTSVALLTPPDEGPRVRGTRLRLTDVLSGELSPPPFNGTWVSGRHICYRDPWGGISLLDASDPNVTSRSLMSNETFRTLNPASFTLSPDHQYLLLAQNVKKLFKYSFLAQYVIYNVNTSETIKIAPNPGKSLHPYLLHVQWSPRGHALMMVDDYDIYFHSRPSSSRAFRITDNAVPGVHSNGFPDWLYEEEILRSSQAIWMSEDGYLILYASFNDSLVEQMHMSWFGEESKSLYPEVWSLRYPKPGTANPIVKLMIADLTDLMNIKTKAVRPPPVIENTEHYFTTASWISLTEVSITWLTRSQNLSVITVCKSPLWHCQEIQRVSESHGWVDTPPESPLFSSNSSSYITIAPVRDGPAG…
	DPPIV_Fari_XM_011313201.1	MNASVNVERNSWRLPPDETVQVADPRTKDEVKDDLYGDGGHNWRSIIFSLLVIGFVIAGIVTAIYLLGYVDELLYWSGRRLTLEECLRDDLSPQRLPPAWVSHDKFVYQADDGSLALLDTLNNSVALLVSNHTLRQLNVQGYECSTNLRYVLFKHDVKPVFRNTFTALYTVYDVTNDHHTPLRLHASPRVQQTRLQYVAWLGNTTALLMISDNNIFLRMSPTAPVDKRLTDTGVPGIIYNGVPDWLYQEEVLPKAEALWPSADGQRLLYATFNDTQVTTLQFPWFGNPTGSDAGSSNPSGIPHRITFPPSKSVRYPTPGSSNPEVTLWLVDLNNSTDNSNESLISEFSRAAVKPPMVFDGQDFYLISAGWMDEEGTQIGVVWMTRWQNLTVVSACRMPK…
	DPPIV_Hlab_XM_017934526.1	MTEGGPNISDLMTKNKQRNWRRLLAGCLVAVVVLGLVVAAAILLTGSPDSSGTRPPAAPGISLEEWLAGSLSPKSFNGTWISGNEILYRDETGNLLIYNVTSRKPRKILDSSNNALISSFDHQLSADRKYLLLAIDYQKLYRHTYLAHYRIVNLETLAEASLTANDSISLQLASWAPRGNALVYVHQNNIYYRPEAEVAVEYQITDTGVFGTIYNGVPDWVYEEEVFGSNKALWFSPSGSKLAFGYFDDSHTPIITIPFYGYPGSLTFQYTSAISIHYPKSGTTNPTVKLFYVDLEKVVQGNVSLTEIEHPAELTSQERILSAVAFPTDNLVYATWMNRVQNRTYFHYCYVHKQTPNCTVALSHFEKHGWVEQFEPPVFSEDGDSFLTILPQRQHDASY…
	DPPIV_Hlab_XM_017937371.1	MLLNGVQLLVLVLALQGSMVVLVAGKSITRVIDKDTGRYGGNGYGVASASFTLEETYDQTFRANIFNGTWRTDTDIVYSDNYVGDIREFDVTTGISTVLMDSSVAADYEKPTVYFSFDNTFILIGHDYASGFRYSMYQRTYTDIANGARLTYFKWSPTENALIYVHENDIYYQVFSEEGSDLRRITNTGVIDEIYNGIPDWVYEEEILASASALWFSPDGRHLAFATFNDSHVKDIVLTMYGDPGTMKDQYPAEVKIKYPKAGSPNPVVSLSLIDLDNPSSKLVHLQSPADIIGVDNVLYTVNWRNEDQLVATWTNRVQNKAQLVLYDTQGNVENIHYEHETEGWLRIQPPVYHNQYVIILKLQESGTEAGRFQHATRFVYKDGKLSDEKDLTPGPNEV…
	DPPIV_Hlab_XM_017937380.1	MNASVNIERNSWRLPPDETVQVADPRSKSAQVKEDLTYAEGGHNWRSIIFSLLVIGFVIAGIVTAIYLLGYVDELLYWSGRRLTLDECLRDDLTPHRLTPTWVAHDKFVYQADDGSLTLLDTSNNSVSLLVSNHTLRQLNVQGYQCSADLRYVLFKHNVKPVFRHTFTAYYTVYDVTNDHHTPLRLHASRRMQQTRLQHAAWLGNTSGLLMISENDIYVRIAPSAAEDARITDTGVPGVIYNGVPDWLYQEEVLPRPEAAWPSPDGTHLLFATFNDTKVTALEFPWFGTQTGQDGPSASPLSTPRRGTFPPSRSVRYPTPGSPNPEVDLWILELSNLTTSGNATSNSSSLMRTKLKPPPVLDGQEYYLISAGWVGDDITQVAVVWMTRAQNLSLVSACR…
	DPPIV_Hlab_XM_017938341.1	MEICNEVGDRTLSDTTVTTTRRSWSDLRGVVSDLRRKLSGVSVGSVPGSITFRSLPDGRTRIYFLSSPSNGWETTLLYVDIAHSDHANGYRLHWQPVIEANFQTVSSTKRLSREEQLLWERKRLATWGITSYEIHLDSGKLVFPAASSLYQCIDTGFMAGPLFPSEIRTSTSGAKLCPQICPWNNALIAHTCSGDLYLSHSITGSSVRLTHARNGGRSLADDPLTAGTPSYVMQEEFTRYSGYWWQPKSSDGIYRIVYEEVDESDVNIFCFPSTSNFEEIDEFRFPRAGTPNAKSNLKMVQFRLTETLEIVDIEILELQYPLHIMFPWMEYMVRAGWTPDAQYVWVQLLDRKQQKLELGLLSIDNFSEPPSNVYNSENHFTPSSASVQVIYSEQSSIWI…
	DPPIV_Hlab_XM_017939205.1	MADHDNIYDDEELVSTNPNQRNWRGILIALLVIVAVLALIVTSVALLTPPDEGPRVQGARLRLSEVLSGELTPLLFNGSWVSEQHICYRDMWGGISLLHVLPKNITSRSLMPNETFRILNPAKFSLSPDHNYLLLAHNVKKLFRYSYLAQYTIYDVNTRETIPLTPYPERDVHPYLLLAQWTPRDHGLVMVQDYDIYYITSPKSNIGYRVTDTAIPGILSNGLPDWLYEEEILHHAEAIWMSSDSRMMLYASFNDSLVEEMHISWFGEGNKALYPDIRSLRYPKPGTPNPVVRLYVADLVDPKNIHTKVVKPPPLIEPVEHYFTTASWMSETEVCITWLTRAQNLSVVTICKSPLWHCQEIQKIGAEGRGWVDTPPEAPIFSANGSSYIAISPVEVGPA…
	DPPIV_Hlab_XM_017941571.1	MLPTFLYLHRKCRNTKSPILFANLRHYLGTTLDKPSHRNVYSVQLAGNAAPVCLSCNVLTPEGNRCTYAYAFFSKSSSYYALSCSGPDPVFIAIMDANHRQLYSWEDNGPLRRQLAARKQPVIKNLNVKANGYNNKVRLYMPPDFDEKKAYPLLINVYAGPNTIKITDEVTYGFEAYMVTNRSVIYGRIDGRGSAYKGSKMLFEIYRKLGTVEIEDQITVTRILQQTYSWIDPNRTAIWGWSYGGFATAMALATDRESVFKCGISVAPVTSWIYYGNFATR
	DPPIV_Hsal_XM_011143872.3	MTSQNDRLQREADMETCYEAGEHTVPDSIVPRKSWSELRAVVSDLRRKLSGVSAGSVPGSITFRSLPDGRTRIYFLSTPSNGWETTLLYVDIAHADHANGYRLHWQPVIEANFQSVSSTNRLSREEQLLWERKRLATWGITSYEMHAESGKLVFPAASSLYQCVDTGFMPGPLFPSEIRMTNTGAKLCPQICPWNNDLVAHTCSGDLYLSHSITGSSVRLTHARKGGRGLMDDPLTAGTPSYVMQEEFTRYIGYWWQPKSNDGIYRIVYEEVDESDVKIYCFPSSSNTDEVDEFRFPRAGMPNARSNLKMVQFRLTELLQIVDVEILELQYPLHIMFPWMEYMVRVGWTPDAQYVWVQLLDRKQQKLELVLLSMDNFCEPPPNMYNSENHFTPTSASVQ…
	DPPIV_Hsal_XM_011156475.3	MAGHTVLLFLLLSGWLFVIGQARTVSRGDERGVLPADQDSTTRSKKKPFTLEEIYLNLYGQFGFNGTWISDNEIMVENLLFGYITKYNVVTGKKTTIFDGKILPPEYKFAPASFSADKEHVFFTYNIKYVFRHSKYMNLVVHDVKRGSFKKVANEARISLATWLPIGSELVYVRANDIHHMVFKDGKSTVRRLTRSGKSGVVFNGIADWVYEEEVFSSSSAIWYSPDGRYLAFATFNDTLVRDMEYTYYGAPGSLKDQYPTQVRIKYPKVGTPNPVVSLSLIDLADRSSTAVALKAPIDVVGSDHVLFTVSWWDPKHVLATWTNRVQNQSQLVMYDTQGAAKPVWYDEERRGWLQPNSPMRVGQHALLLHREDSGSSAGKFQHIVRYAYDGSRFTSPVD…
	DPPIV_Hsal_XM_025298853.1	MNASVNIERNSWRLPPDETVQVADPRSKSAQVKEDLTYGEGGHNWRSIVFSLLVIGFVIAGIVTAIYLLGYVDELLYWSGRRLTLDECLRDDLTPHRLPPTWITHEKFVYQADDGSLTLLDTSNNIVSLLVSNHTLRQLNVHGYECSADLRYVLFRHNVKPVFRNTFTAHYTVYDVTNDHHTPLRLQATRRMQQTRMQHAMWLGNTSSLLMISENDIYLRMAPALMEDIRLTDTGVPGVIYNGVPDWLYQEEVLPQPQATWPSPDGTHILYATFNDSRVSALQFPWFGTQPGQDGVSSSPLGASRRGSFPPSRSVRYPTPGSPNPEVELWLMELGNFSAMSHNGTGNVTWPSKMKLKPPPSLDGQDYYLTSAGWVGEDASQIAVVWMTRMQNLSVVSAC…
	DPPIV_Hsal_XM_025303008.1	MLSKVRASTRRMAVRHYAHQYTVQLTEKKITDGNVSSESSDVDDYYPLIHHSVSGSTLDRNARRRVMEANWDEVDLMTKNKQRYRRRLLVCGLVVIIVLALVIAAAILLTGKPGTSASTADGASGISLSEWLSGSLAPQSFNGTWISGDEILYRDEIGNLLIYNVSSATSRILLDSDNAVLLSSYDHQLSADRKYLMFTLNLQKMYRYTYLAHYGIVNLETLTETILAENESTPLQLAKWAPRGNALIYVHQNNIYYRPEPEVANDYQITNTGVYGSIYNGVPDWVYEEEVFNSNAALWFSPSGNKLVFGYFDDSNTPVMNIPFYGYPGSLTFQYTSAIPIHYPKSGTINPTVKLFCVDLDMVVLGNMTLVEIEHPPELSNAERVLSAVDFPTDELVYA…
	DPPIV_Hsal_XM_025306711.1	MADHDNIYDDEELVSANPNQRNWRGILIALLVIVAVLALIVTSVALLTPPDDGPRVRGTRLRLTEVLSGELSPLLFNGSWARNYHICYRDPWGGISLLDAIDANVVSRSLMPNETFRRLNPAKFSLSPDKKYLLLAQNVKKLFRYSYLAQYVIYDVNTRECIALTPYPEKDVHPYLLLAQWTPRGNGIVMVQDYDIYYRTSPLSNIGHRVTNTAVPGILSNGVPDWLYEEEILHSAEAIWMSSDGHMMLYASFNDSLVEEMHISWFGEGNKALYPDIRSLRYPKPGTPNPSVRLYVADLVDPSNIHTKVVKPPPIIEHVDHYFSTASWVSLTEVCITWLTRAQNLSVVTICKSPMWHCQEIQRITGDGRGWVDTPPEAPLFSTNGSSYVAISPVKDGPA…
	DPPIV_Lhum_XM_012362421.1	MADHDNIYDDELVSANPNQRNWRGILIALLVIVAVLALIVTSVALLTPPDDGPRVRGARLRLSEVLSGELTPLLFNGSWTSNRHICYRDSWGGISLLEASDTKVTSRSLMPNETFRQWNPVKFSLSPDHKYLLLAQNVKKLFRYSYLAQYFIYEIETRECMALTPYPEKNAHPYLLLAQWTPRGHGLVMVQDYDIYYRPSPTSNSGFRVTNTAVPGILSNGVPDWLYEEEILHSGEAIWMAPDGHMMLYASFNDSLVEEMHISWFGEGNKALYPDIRSLRYPKPGTPNPSVRLYVADLVDLKNIHTKVVKPPPSIEHVDHYFSTASWVSLTEVCITWLTRAQNFSVVTICKSPLWHCQELQRITGDGRGWVDTPPEAPFFSANGNNYIAISPVKDGPAG…
	DPPIV_Lhum_XM_012367683.1	MISQNNRQQHEQRVENMETSGSETGSEQTAPDSTVPRKSWFELRAVVNDLRRKLSGVSAGSVPGSITFRSLPDGRTRIYFLSTPSNGWETTLLYVDIAHADHANGYRLHWQPVIEANFQSVSSTNRLSKEEQLLWERKRLATWGITSYEIHAESGKLVFPAASSLYQCVDTGFMPGPLFPSEIRMSNTGAKLCPQICPWNNALIAHTCSGDLYLSHSITGSSVRLTHARKGGRSLTDDPLTAGTPSYVMQEEFTRYTGYWWQPKPMYDGVYRIVYEEVDESDVKMYCFPSSSNSDEVDEFRFPRAGMPNARSNLKMVQFRLTESLQIVDVEILELQYPLHIMFPWMEYMVRVGWTPDAQYVWVQLLDRKQQKLELVLLSIDNFCEPPPNTYNTENHFTP…
	DPPIV_Lhum_XM_012368225.1	MNASVNVERNSWRLPPDETVQVADPRSKSAQVKEDLTYGEGGHNWRSIIFSLLVIGFVIAGIVTAIYLLGYVDELLYWSGRRLTLDECLRDDLTPHRLPTTWISHEKFVYQADDGSLTLLNTRVNVVTILVSNHTLRQLNVQGYECSPDLRYVLFRHNVKPVFRNTFTAHYTVYDVTNDHHTPLRLQTSRRMQQTRLQYAIWLSNTTSILMISDNDIYLRMSPAATEDIRLTDTGVPGVIYNGMPDWLYQEEVLPIPQAIWPSPDGTRILYATFNDTRVSALQFPWFGTQLGQDGSSSSPLGTFKRGSFPPSRSIRYPTPGSPNPEVELWVMELGNVSSTNHTGNITKPEKRKLKPPPSLDGQDSYLISAGWVGDDATQIAVVWMTRMQNLSVVSACRS…
	DPPIV_Lhum_XM_012368230.1	MIDKTEDARGANKLILFLCGYVLAIAQSRTVSRVDDITTDPPINNDGDQVTKEPFTLEEIYLHLYQSSGFNGTWVSDREIMVADFDTSDITVYNVVTGKNRRIFDGWNLPLPYKFSTVAFSADNQYILFGYNIRKVFRHSTVRSYVVYNINNGTYEEIANEAPITLALWSPIGSDLIYVYDNDIYQMTFNHSQNIVRRLTTSGKSEVIYNGIPDWVYEEEVFASATAMWYAPDGRHLAFATFNDTVVKDMAYFHYGDPGSLEDQYPTEIKIKYPKAGTPNPEVSLSIIDLTSPSSKAITLKAPVDAVGSDNVLFTVSWWDATHVIATWTNRVQNQSQLIMYDTQGTSSPILDEEETEGWLQPNHPTKAAGYALILQREDSNTSAGRFRHIIRYEYESGR…
	DPPIV_Lhum_XM_012370663.1	MPISRCQTACQGRVCTGVSAPILSPSPASRKTSASRIASKVSRFDSTQMRENLRERMLSKVRTSTRRMAVRHYARQYTVQLIDEKVTDGNVSSENSDVEDYYPLIHHNMSGAIVDANARGRTKELGWDETTAIRDENSRTMTEGETNVSVNRVRIISIITQSDLMTKNKQRYRWRLLICGIVIIVVLALVIAAAILLTGRPESAASRTNSAPGISLEEWLFGSLSPKSFNGTWISGDEILYRDERGNLLIYNASSAASRILLDSSNAALLSSFDHQLSADKKYLLLFLNYQKLYRHTYVAHYRIVNLETLTETILAGNESTPLQLATWAPRGNALVYVYQNNIYYRPEAEVANDYQITDTGVFGIIYNGVPDWVYEEEVFGSNEALWFSPSGSKLVFGY…
	DPPIV_Mdem_XM_008545893.1	MNASVNVERNSWRLPPDETVQVSDPRTKEEIKEDSYGDSGHNWKSIIFALLVIGFVIAGIVTAIYLLGYVDELLYWSGTRLTLEECLQEDLPPRRLPPAWVTHDKFVYQADDGSLALLDTSNNSVSLLVSNHTLRQLNVQGYQCSSNLRYVLFKHDVKPVFRHTFTALYTVYDVTNDHHTPLRLHASPRVQPTRLQYTAWLGNSTSLLMISDNNIFLRMSPSAPEDKRLTDTGVPGIIYNGVPDWLYQEEVLPKPEALWPSPDGSLLLYAAFNDSKVTSLEFPWFGNQMGQDGASSSPAGIVKKGSFPPSKSVRYPTPGSPNPEVCLWILDLTNITTDTTNETLITSFDRIMLKPPPILDGQEFYLISAGWVGEQSDQISIVWMTRSQNLSVVSACRAP…
	DPPIV_Mdem_XM_008546134.2	MADHDNMYDDEELVSTNPNQRNWRGILIALLVIIAVLALIVTSVVVLTPPDEGPRVRGTRLRLSDILSGELSPLPFNGTWVSNRHICYRDPWGGISLLDASDPNATARSLMSNETFRRLNPTTFSLSSDHRYLLLSQNVEKLFRFSYLAQYIIYDINARDVIPLTTNPEKYVHPYLLYAQWTPRGHGVIMVQNYDIYYKTSPTSNIEYRVTNTAVPGILSNGFPDWLYEEEILQSSQAIWMSKDGHMMLYASFNDSLVEEMHISWFGAENKNLYPETLSLRYPRPGTPNPQVKLHVADLADPKNINIKTVKPPAILEHTDHYFTTASWISLTEVSITWLTRAQNVSVITVCKSPLWHCQEIQRISENRGWVDASSHPPLFSLNSSSYITIAPVRDGPAG…
	DPPIV_Mdem_XM_008551208.2	MESCKEGKDNFEYESTKKNKKSWSELRGVVSEFRRKLSGVSDGSVPDHITFRSLPDGRTRIYFLGTPSNGWETTLLFVDIGQYEQFNGCKLHWQPVIEANFQSVSSANRLSREEQLLWERKRLTTWGITSYEIHLESGKLVFPAASSLYQCIDSGFLPGPLFPSELRISAPGAKLCPQICPWNSSLVAHTCSGDLYLSHSITGCSVRLTYARKGGKNLSEDPLTVGTPSYVMQEEFTRYIGYWWQPKSIDGIYRIVYEEVDESDVKIFCFPSSTLNSGEVDEFRFPRAGSSNAKSNLKMLQFRLTDTQQIVDIETLELQYPLHIMFPWFEYLVRVGWTPDAKNIWIQLLDRKQQRLELVLLSIDNFCEPPPNVYNSDNNFTPSSASVQVIYSESSSIWI…
	DPPIV_Mdem_XM_008555228.2	MTTNIIANDDFVGETDNETEEDPLIPDDLNLKVNTKKIKWTHKNINHDFINDFHPELMTKNNRRNWRRLLAGALIAIVVLVLLIAAIILLTGGPDSGSSRTTTTASSITLEEWLGGWLSTKSFNGTWLSDDEILYQDELGNLMIYNVNADDSKLVLPITNPVLGSPLTFDFKLSPDRNYLLVMSNHQKFFRYTYLAQYRIVNLKTMEDTLLTVGNSTSLQLATWASAGNALVYVHLNNIYYRPQAEKPKDYQITYNGVFRSVFNGVPDWVYEEEVFNSNKALWFSPSGKKMVFAYFDDTQTPIMNITYYGYPGSLSFQYTSTIPIHYPKGGTINPTVKLYYIDLEKVVETNGSIELTEIKYPPQLANSERILAAVAFPTENLVSATWMNRIQNRADFHL…
	DPPIV_Mpha_XM_012674325.2	MADHDNIYDDEELVSTNPNQRNWRGILIALLVIVAVLALIVTSVALLTPPDDGPRVRGTRLRLSEVLSGELSPLLFNGSWASNRHICYRDIWGGISLLDVSNMISRSLMPNETFRRLNPVTFSLSPDHRFLLLAQNVKKLFHHSYLAQYVVYDLNTRECIVLTPYPEKDSHPYLLLAQWTPRGHGLVMVQDYDIYYITSPISNTAYRVTNTAVPGILSNGVPDWLYEEEILRCGKAIWMSPDGHMMLYASFNDSNVEEMHISWFGEGNKALYPDIRSLRYPKPGTPNPSIQLYVADLADAKNIRTRIVKPPPIIEHTDHYFSTASWISLTEVCITWLTRAQNFSVITICKSPMWHCQEIQRISGENCGWVDTPPEAPLFSTNSTSYIAISPVKDGPAGY…
	DPPIV_Mpha_XM_012678131.2	MENMDITGGESAGEQAVPDSTVPRKCWSGLRAVVSDLRRKLSGVSAASVPSSITFRSLPDGRTRIYFLSTPNNGWETTLLYVDIAHADHANGYRLHWQPVIEANFQSVSSVNRLSKEEQLLWERKRLATWGITSYEIHAESGKLVFPAASSLYQCVDTGFMPGPLFPSEIRMSTAGAKLCPQICPWNNALIAHTCSGDLYLSHSITGSSVRLTHARKGGRSLVDDPLTAGTPSYVMQEEFTRYIGYWWQPKSMFDGIYRIVYEEVDESDVKIYCFPSSNSDEVDEFRFPRAGMPNARSNLKMVQFRLTESLHIVDIEILELQYPLHIMFPWMEYMVRVGWTPDAQYVWVQLLDRKQQKLELVLLSIDNFCEPPPNTYNTENHFTPTSTSVQVIYSEQSP…
	DPPIV_Mpha_XM_012678804.2	MNASVNIERNSWRLPPDETVQVADPRSKSAQVKEDLTYGDGGHNWRSIIFSLLVIGFVIAGIVTAIYLLGYVDELLYWSGRRLTLDECLRDDLTPHRLPPTWITHEKFVYQADDGSLTLLDTRNNVVSLLVSNHTLRQLNVQGYECSADLRYVLFRHNVKPVFRNTFTALYTVYDVTNDHHTPIRLQASRHMHQSRLQYAAWLGNTTSLLMVSENDIFLRATPAATEDTRLTDTGVPGVIYNGVPDWLYQEEVLPRPQAIWPSTDGTHILYATFNDTKVSALEFPWFGMPNQDGASPIPLSASGSSFPPSRSVRYPRPGSPNPEVELWVMDLGNVSSGNYNATGNVTWSTKMRLTPPPFFRNGQEYYLISAGWVGDDTSQIAVVWMTRMQNLSIVSACR…
	DPPIV_Mpha_XM_028193400.1	MDSRITERADVRRSSFTSKFAIHTTVPRVNDTYVRNKDDNQYRKPFSLEETYLHVFYSFGFNGVWISDHEIMIVNISKGNITIFDVKTGNTTQFFDGINLPVKYKFSTAAISANRQYILFGYNIKPMFRYSTIQNYVIYDRRNGTFTEIANEAFISVALWSPIGSDLVYVLDNDIYHMNFNRDQNVVRRLTTNGKPKIVYNGIPDWIYEEEVFSSGTAIWYSPDGQHLAFASFNDTLVKDIVYSYYGTPGSFKDQYPTEVKIKYPKVGTQNPVVSLSVIDLTNSSSVAITLEAPIHVVTSDHVLYNVNWWDETHVIATWTNRVQNQSQMMMYNIWGDAKSILYDEETKGWLRPNKPIRVGDYALLLRFEHSGTSAGRFYHINRYEFKDGQFVTPMDLTP…
	DPPIV_Mpha_XM_028193725.1	MTEGEPNVSVSVRTVTNPDIRHQSGTLLDLMTKNKQRYRWRLLACGIVIIIVLALVIAAAILLTGSPDSAASRTNGAPGISLEEWLSGSLSPKSFNGTWISGDEILYRDEIGNLLIYNVSSATSKIMLDYSNPSLLSSFDHQLSADRKYLLLALNYQKLYRHTYLAHYRLVNLETLMETTLALNESTPLQLATWAPRGNALIYIHQNNIYYRPEAEVANDYQITGTGVFGTVYNGVPDWVYEEEVFSSNKALWFSPSGTKLVFGYFDDSSTPVMTIPFYGYPGSLTFQYTSAIPIHYPKSGTTNPTVKLFCVDLEMVVQGNVTLVEIEHPPELSASERILSAVDFPTDSLVYATWMNRVQNRAYFQLCDVGSLLPNCTTALSYGETNGWVEQFEAPMFS…
	DPPIV_Mrot_XM_003703456.2	METCNERGDRTLTDTTVTQRCWSELRGVVSDLRRKLSGVSVGSVPGSITFRSLPDGRTRIYFLSSPSNGWETTLLYVDIAHSDHANGYRLHWQPVIEANFQTVSSTKRLSKEEQLLWERKRLATWGITSYEIHLDSGKLVFPAASSLYQCIDTGFMAGPLFPSEIRMSTSGAKLCPQICPWNNALIAHTCSGDLYLSHSITGSSVRLTHARKGGRSLADDPLTAGTPSYVMQEEFTRYTGYWWQPKSSDGVYRIVYEEVDESDVKIFCFPSTSNSDEIDEFRFPRAGTPNARSNLKMVQFRLTETLQIVDIDILELQYPLHIMFPWMEYVVRVGWTPDAQYVWVQLLDRKQQKLELVLLSIDNFCEPPPNIYNSENHFTPSSASVQVIYSEESSIWINV…
	DPPIV_Mrot_XM_003707715.2	MSRIAVLLQLVLLLHGSLIVLVAEKSKVPLSLEEAFSQSFRPYNFNGTWRTDNDILYSDNSTGDVYLFDVTTNTRRLLFESSLLANYTSPTIVLSFDNSKVLIGHDYVKGFRYSMYQRFDVYDIDSGTITNISNGDRLLLAKWSPAKNALVYVRENDIYYKDFSDTNSQERRLTHTGKPGVVFNGIPDWVYEEEVLASASALWFSPDGKHLAFITFNDTNVKDIVIPKYGTPGGIVYQYPLEENIKYPKAGSPNPVVSLNLIDLTNSSSEIINLQPPIDFVGVDNIIYTVNWRNSEQVVATWTNRVQNKAMWVFYDTQGNANHVHRDEEIQGWLRIHPPFYHNQYVIILEARHIGSVRGKFLHPMRYEYKNGILTNGIDLTPKRGEVNAMLAVDHIRER…
	DPPIV_Mrot_XM_012282154.1	MADHDNIYDDELVSANPNQRNWRGILIALLVIVAVLALIVTSVALLTPPDEGPRVQGARLRLSEVLSGELTPLLFNGSWVSGQHICYRDVWGGISLLHISQKNITSRSLMPNETFRILNPAKFSLSPDRKYLLLAHNVKKLFRYSYLAQYTIYDVNTRETIPLTPHPEKEAHPYLLLAKWTPRGHGLVMVQDYDIYYLPGPTSNTGYRVTNTAVPGILSNGLPDWLYEEEILHCAEAIWMSPDGHMMLYASFNDSLVEEMHISWFGEGNKALYPDIRSLRYPKPGTPNPVVRLYVADLADPKNIHTKVVKPPPIIEHVEHYFTTASWVSLTEVCITWLTRAQNISVVTICKSAMWHCQEIQKIVAEDRGWVDTPPEAPIFSANGSSYIAISPVKDGSAG…
	DPPIV_Mrot_XM_012285707.1	MTEGGPNISDLMTKSKQRNWRRLLAGGLVVLVVLGLVVAAAILLTGSPDSSGSRTPSAPGISLEEWLAGSLSPKSFNGTWISGNEILYRDEAGNLLIYNVVSRKPRKILDSNNNALMSSFDHQLSADRKYLLLATDYQKLYRRTYLARYRIVNLETLVDTSLTSNDSISLQLATWAPRGNALVYVYQNNIYYRPEAEVGVDYPITDTGVFGTIYNGVPDWVYEEEVFGSNKALWFSPSGTKLAFGYFDDSQTHIITIPFYGYPGSLTFQYTSAISIHYPKSGTTNPAVKLFYVDLEKVVQNNANLTEIEYPAELSSTERILSAVAFPTDDLVYATWMNRVQNKAYFRYCYIHDSGPNCTNALSYSEKGGWVEQFEAPLFSEDGDSFLTILPQRQNDDSH…
	DPPIV_Mrot_XM_012295771.1	MNASVNIERNSWRLPPDETVQVADPRSKSAQVKEDLTYAEGGHNWRSIIFSLLVIGFVIAGIVTAIYLLGYVDELLYWSGRRLTLDECLRDDLTPHRLTPTWISHDKFIYQADDGSLTLLDTSNNSVSLLVSNHTLRQLNVQGYQCSADLRYVLFKHNVKPVFRNTFTAYYTVYDVTNDHHTPLRLHASRRMQQTRLQHAAWLGNTSGLLMISENDIYVRMAPSAAEDARLTDTGVPGVIYNGVPDWLYQEEVLPRPEAAWPSPDGTHLLYATFNDTKVTALEFPWFSTQPGQDGSSSSPLSVTRRGTFPPSRSVRYPTPGSPNPEVDLWMLELANVTNFGNGNSTANSTTISKIKLKPPPALDGQEYYLISAGWVGEDSSHVAVVWMTRSQNLSLVSA…
	DPPIV_Nful_XM_029301757.1	MTSGYQPDLMTKTKQRYRWRLLICGIVIIVVLALVIAAAILLTGSPDSAASRTNSAPGISLEEWLSGSLSPKSFNGTWISGDEILYRDEIGNLMIYNVSSAASKILLDSNNPSLLSSFDHQLSADRKYLLLALNYQKLYRHTYLAHYRIVNLETLTETILAVNESTPLQLATWAPRNNALIYVYQNNIYYRPEAEVPNDYQITHTGVFGTIYNGVPDWVYEEEVFSSNKALWFSPSGNKLVFGYFDDSNTPIMTIPFYGYPGSLTFQYTSAIPIHYPKSGTTNPTIKLFCVDLDMVVQGNNVTLMEIEYPSELSTTERILSAVDFPTDSLVYATWMNRVQNRAYFQLCDVDSLLPNCTIALSYSEKNGWVEQFEAPMFSKDGTSFLLILPQKQKDRGNW…
	DPPIV_Nful_XM_029303968.1	MADHDNIYDDEELVSANPNQRNWRGILIALLVIVAVLALIVTSVALLTPPDDGPRVRGSRLRLSEVLSGELSPLLFNGSWASDCHICYRDTWGGISLLDASGANIVSHSLMPNETFRRLNPVKFSLSPDHRYLLLAQNVKKLFRYSYLAQYVIYDVKSRECTVLTPHPEKDVHPYLLLAQWTPSGHGLVMVQDYDIYYMTAPMSDTGYRVTNTAVPGILSNGVPDWLYEEEILHSGEAIWMSPDGHMMLYASFNDSLVEEMHISWFGEGNKALYPDIRSLRYPKPGTPNPLVRLYVADLADPKNIRTKVVKPPSIIEHMDHYFSTASWVSQTEVCITWLTRAQNLSLVTICKSPMWHCQEIQRITSEDRGWVDTPPEVPVFSANASSYVAISPVKDGPA…
	DPPIV_Nful_XM_029304441.1	MNASVNVERNSWRLPPDETVQVADPRSKSAQVKEDLTYGDGGHNWRSIIFSLLVIGFVIAGIVTAIYLLGYVDELLYWSGRRLTLDECLRDDLTPHRLPPTWLTHEKFVYQADDGSLTLLNTRNNSVSLLVSNHTLRQLNVQGYECSADLRYVLFRHNVKPVFRNTFTAHYTVYDVTNDHHTPLRLQAVPRTRQSRLQHAAWLGNTTGLLMISENDIYLRMEPTAQDIRMTDTGVPGVIYNGVPDWLYQEEVLPKPQATWPSPDGTHILYATFNDTRVSALEFPWFGTQLGQDGTGSNPLGISKSFPPSRSIRYPRPGSPNPEVELWIVDLGNMSSMNYSGMGNTTLSAKMKLKPPPALDGQDYYLISAGWVGDDASQIAVVWMTRMQNLSLVSACRAP…
	DPPIV_Nful_XM_029304444.1	IVRYKYEGGQFVASVDLTPGPSEVHAILAVDSRRGKVYYLGTAPGEPTQRNLYSVPLDASQKPTCISCELLTPEGNKCTYASASFSSLRSYYALTCSGPDPSTVIINDENHQPVLTWNCNPSIRKLLSRRLMPQQRDFNVTVNGYDSRVRLLLPPDFDENKSYPLLVYIYGGPNTARIIDSAKYEYEYYLTTNKRIIYAWVDARGSAFKGSKMLFEIYRNLGTVEIEDTIAVVAALLKQHKWIDAKKTGIWGWSYGGFSSSMVLATDTASVFKCAISVAPVTSWIYYDSIYTERFMGLPTPEDNLAGYNRTDITRQVEGMRGKKYMLIHGSGDDNVHYQQAMALAKSLEYNDIMFEQITYTDEAHSLEHVSAHLYHTMDKFWNNCFGSRHAR
	DPPIV_Nful_XM_029315566.1	MMTIIVVVDTHSEGGGGSDADGGGGDDDDDDDGDSVRALDFGNFTSRAEAKEKGETERRGGQRGGQREAGREDGESEPFVTARQRTVHNLKIKYTSRARQRSRHFFPVPNVDSSVRRDVRLARHDGRAGSTTRDLAIKTGRQRMENMETTSGNEAGGEQATPDSTVPRKSWSELRAVVSDLRRKLSGVSAGSVPGSITFRSLPDGRTRIYFLSTPSNGWETTLLYVDIAHADHANGYRLHWQPVIEANFQSVSSTNRLSKEEQLLWERKRLATWGITSYEIHAESGKLVFPAASSLYQCVDTGFMPGPLFPSEIRMSTTGAKLCPQICPWNNALIAHTCSGDLYLSHSITGSSVRLTHAKKGGKNLMDDPLSAGTPSYVMQEEFTRYIGYWWQPKSMYD…
	DPPIV_Nful_XM_029317728.1	MVVIARQTIFRFFILCNYLLVIGQSKTIRYVNNTNANSRINNDDEQVAKKPFTLRDIYLQTYRATGFNGTWISDTEIMVTNIIKSNITVYDVVTKKTKLVFDGSTLPKQYKFSSATFSANEQYILFGYDNKQVFRHTTVGKYVVFDVKRNTFEKIADEALIAFVLWSPNGSDLVYVHDNDIYHMIFNHGHTVVRRLTESGKSGVVYNGIPDWVYEEEVFASTTAMWYSPDGQYLAFATFNDTVVKDMAYFYYGVPGSFENQYPTQVKLKYPKAGTPNPEVSLAVIDLNDPSSKAIILEAPVDVVGSDNILFTVSWWDRTHVIATWTNRVQNQSQLIMYDVQSNTNRSVLYDEEIEGWLQPNRPIRVGDYALILRWEDSGIDAGKFRHIDR
	DPPIV_Nful_XM_029321884.1	MADHDNIYDDEELVSANPIKGIGVGILIALLVIVAVLALIVTSVALLTPPDDGPRVRGSRLRLSEVLSGEYXSLLFNGSWASDCHICYRDTWGGISLLDASDANIVLHSLMPNETFRRLNPVKFSLSPDHRYLLLAXNVKKLFRYSYLAQYVIYDVKSRECTVLTPHPEKDVHPYLLLAQWTPSGHGLVMVQDYDIYYMTAPMSDTGYRVTNTAVPGILSNGVPDWLYEEEILHSGEAIWMSPDGHMMLYASFNDSLVEEMHISWFGEGNKALYPDIRSLRYPKPGTPNPLVRLYVADLADPKNIRTKVVKPPSIIEHMDHYFSTASWVSQTEVCITWLTRAQNLSLVTICKSPMWHCQVRIQRITSEDRGWVDTPPEVPVFSANASSYVAISPVKDGP…
	DPPIV_Nlec_XM_015656938.1	MDNCGEGRDSYVSQNGTRKKTWSELRGVVSDLRRRLAGVSAGSVPASITFRSLPDGRMRIYFLSTPPHGWETTLLYVDIGHSDNANGYKLNWQSLIEANFQSLSSVSRLSREEQLLWERKRLATWGITSYEIHPESGKLVFPAASSLYQCVDNGSTPGLLFPSELRMSTTGAKLCPQICPWDHALVAHTCAGDLHLSHSITGSSVRLTYAKKGGRSLADDPLMAGTPSYVMQEEFTRFIGYWWQPKSTDGIYRIVYEEVDESDVKIFCFPSSTSNSGEIEEFRFPRAGTSNARSNLKMVQFKLSETVQVIDIEILELQYPLHIMFPWMEYVVRVGWTPDAQYVWVQLLDRRQQRLELVLLSVDNFCEPPPNVYNSENHFALSSASVQVIYSQTSNIWIN…
	DPPIV_Nlec_XM_015660423.1	MTLRTCLLGIFLTGLAGLGAGRPSDEPVKVQIREDDDLVPVTLEDIYSGYYSGTSFNGSWISANEIMFRESGSLNVLTYNVEDFTTSTFLNATVLTDWNATTYSLSADGAYVLIGHSAVSGFRHSVFRKYVVYEIATENYVEVADGETLPLAKWSPVGNSLAFVLENNVYYREISDGNVTERQLTFNGIEDVIYNGVPDWVYEEEVLSAGSALWFSPDGQRLVIASFNDTDVLEAEYFYYGEPGDLEYQYPEKVTLKYPKAGTTNPTVTLNLIDLSNSSASWIDLSAPEDVVGEDHIIFTVAWLTEDLVVGTWTNRVQNVAQLVLYNASTGEGSNLLTIEESEGWVEVPTPIYHEGSVLLLTNQDSGTSAGSFSHLTRFTLSNGVLSNETDLSPGSQAV…
	DPPIV_Nlec_XM_015660430.1	MNASVNVERNSWRLPPDETVQVADPRSKSAQDLTYAEGGHNWRSIVFSLLVIGFVIAGIVTAIYLLGYVDELLYWSGKRLTLEECLRGDLTPHRLPPAWLSHDKFVFQADDGSLALLDTSNNSVSLLVSNHTLRQLNVQGYQCSSDLRYVLFKHNVKPVFRHSFTAHYTVYDVTNDHHTPLRLNTSPRVQQTRLQFAAWLGNTTSLLMISDNDIYLRATPSAGEDTRLTDTGIPGVVYNGVPDWLYQEEVLPRSEVVWPSPSGSHILFASFNDTRVSAFQFPWFGTPVGQDGADAGPLSSSRQRTFPPSRSVRYPTPGSPNPEVDLWLVDLANATAMNGTNTTVARTRLKPPPIFDGQEYYLISAGWVGNDATQISVVWMTRSQNLSVVSGCHAPSWNC…
	DPPIV_Nlec_XM_015666644.1	MTEGRLDVSELMTKSKRQGWRRLLIGSIVAIVVIALIIAAVFLLTGSPADSSSDSPSASGITLEEWLGGSLATKSFNGTWLSGSEILFQDESGNLVIRNVTSGTSRTILEVTNMILAISFDYEISADRNYLLLASNYHKLYRHTYLAHYTIINLQTLDQTSLSRNNVSILQLATWGPQGNSLVYVLQNNIYYRPQAEIETDYELTTDGVFGTIYNGVPDWVYEEEVFSSNKALWFSPNGSGLVFGHFDDTSTPVMHIPYYGYPGSLSSQYTSSIPIHYPKSGTTNPTVKLFYVDLELAAAGNVTLVEISHPSQLDSDERILAAVAFPTNNLISATWMNRVQNIAYVQLCEPSTNTCTTGLSHAETAGWVEQFEPPIFSSDGTAFLLILPQDQGDSGAWR…
	DPPIV_Nlec_XM_015668202.1	MADPDNNYDDEELVSTNPNQRNWRGILIALLVIIAVLALIVTSVALLTPPDEGPRVRGSHLRLAEVLSGDLSPLLFNGSWVSGRHICFRDPSGGISLLDASDPNITSHSLMPNSTFRRLNPAKFSLSPDHKYLLLAQNVKKLFRHSYLAQYIIYDVNTRETIPLTPQPETDAHPYLLLAQWTPRGHGLVMIQDYDIYYRPSPFSNTGYRVTNSAIPGILSNGLPDWLYEEEILRSAEAIWMSKDGHLMLYASFNDSLVQEMKIPWFGEGTKTLYPDIRSLRYPKPGTPNPSIQLIVADLADLKNIRSRTLRPPPAIEHAEHYFTTASWVSLTEVCVTWLTRAQNLSIITVCKSPMWHCQEIQRIVGEGRGWVDTPPESPVFSTDGSSYVAIIPVRDGPS…
	DPPIV_Nvit_XM_003425087.1	MKFYSCQFLVKQKDFVHGAQAYPQSLLFVQSFWELCEYYFTTASWISPMEICITWMNRPQNLSVVSICKSPLWKCNEIQKVVGETHGWVDTPPESPIFSINGSSYIAISPVRDGPAGFYKHIVWVNVLNQKIVPLTHGKFEVTRILAWDQINNTIDLSVIMIQVKRLERGQVALEKSKKSLELMLSQAESLLNQQHIQKKD
	DPPIV_Nvit_XM_003427720.3	MADHDNIYDDEELVSTNPNQRNWRGILIALLVIIAVLALIVTSVALLTPPDEGPRIRGTRVKLSEFVFTST
	DPPIV_Nvit_XM_008203938.2	MVYRYMQEQQQQQQQQSSSSAARSEKISRLEALGFISDPNNSDNEDSIDPLINGNHVPLVGLQRKPKHIRRNRITLMHRRRELMTKSTGCNTRRLLVVGLIATIVLVLVITATAAILLTSADREAARTEALGASGISVEEWLGGSLSTKSFNGTWLSGDEILYEDESGNLMIFDASSRQSRNVLNITNSALVASFDHQFSADRKYLLLAFNYQRLFRHTYLAQYKIVNLETLQETLLSGNESSGLQLAVWAPQGNALVYVFQSNIYYRPQAEVPDDYQITVTGAFGTIYNGVPDWVYEEEVFSSNKAMWFSPSGTKLAFGHFDDTHTPIMNIPYYGFPGLTFQYPSAIPIHYPKSGTQNPTVKLFYVDLEQVVKGNVSLIEIEAPLKLSYTERILASVS…
	DPPIV_Nvit_XM_008206239.2	MNASVNIERNSWRLPPDETVQVADPRSKSAQVKEDLTYSDGGHNWRSIIFSLLVIGGVIAGIVTAIYLLGYVDELLYWSGRRLTLEECLHGDLTPHRLPPTWISHDKFVYQADDGSLALLDTSNNSISLLVSNHTLRQLNVQGYQCSTDLRYVLFKHNVKPVFRHTFTAHYTVYDVTNDHHTPLRLQASPRIQQTRLQHAAWLGNTTALLMVSDNDIYVRGSPNSAEDTRLTDTGLPGIVYNGVPDWLYQEEVMPRPDCTWPSPDGSHLLYASFNDSKVNALEFPWFGASVNSETVRKGVFPPSRTVRYPTPGSPNPEVDVWIVDFTNVTTGYNNATNLTSSTPTKVKLKPPPVFDGQEYYLISAGWIGEDSAQVAVVWMTRSQNLSVVSACRAPSWEC…
	DPPIV_Nvit_XM_016985558.1	MSGMSAGSVPGSITFRSLPDGRIRIYFLSTPSNGWETTLLYVDVAHSDHANGYRLQWQPVIEANFQSISSANQLSKEEQLLWERKRLATWGITSYEIHADSGKLVFPAASSLYQCVDTGFMPGPLFPSELRMSTSGAKLCPQICPWNNALVAHTCAGDIHLSHSITGSSVRLTHARKGGKSLAEDPLSAGTPSYVMQEEFTRYIGYWWQPKSPDGIYRIVYEEVDESDVKIFCFPSSDNSHDVDEFRFPRAGTNNARSNLKLVQFRVTEMSQIIDVETLELQYPLHFMFPWMEYMVRAGWMRDGRHVWVQLLDRKQQRLELVLLSVDNFCEPPPNVYNSENHFSPSSASVQVIYSETSNIWINVNDLLYFLPSDDPTEVKFIWGSEETNYRHLYLITSS…
	DPPIV_Nvit_XM_016987451.1	MQIVGLLCLQLIISTSGRTLDDQAKAETIRTPAPKEKKVFSLDDVISNAYTSDSFNGSWISETEIFYRIEEALLKFDVTTKQSEIIAKDELFDDVSGLKFYLSPDRHHVLIRNLTEKVYRHSSLSVYSIYTIKNRSVSVLADGKRLSTAFWAPQGSALVYVLDNDIYYHQLASYGVETRRITFDGKQQAVYNGVPDWVYEEEVLGTDRAMWFSPNGEHLAFATMNDTEVVEAVIVKYGRPGDLKNQYTYEEKFRYPKPGTKNPQVTLNLVDLTDHGSSLISLKAPTDIVGNEPILYAVTWFDRKTVVATWTNRLQNVSQLASYSLAGQWQPLLTQEVTDGWLLSAYTGASPIYYKGYVFLVEPQPIGNKSLGEFGHVTSYRLLNGVLDHEVDLTPGATW…
	DPPIV_Nvit_XM_016987921.1	MFYEAKVLYGELSPLLFNGTWVSNRHICYRDTWGGISLLDAANTSSQSLMPNETFRRLAPAKFSLSPDRKYLLLAQNVKKLFRYSYLAQYIVYDLSTRETIQLTPHPEKETHPYLLLAQWTPRGHGLIMIQDYDIYYRTGPLSNIGYRVTNTSIPGILSNGLPDWLYEEEILHSAEAIWMSKDSHMLLYASFDDSLVKEMRSSWYGDSKSLYPDIRSLRYPKPDTPNPTVTLYIADLADPRNIHTKEVKPPPIIEHM
	DPPIV_Nvit_XM_016988755.1	MGSPNFTANYQGYVEADLSNKVEHLRNRMFYLIHGTADDNVQFQQSMVLVRSMAKKGILFRQQVYPDVSHSLAGVKEHLYLSMAQFLDDCFLKQVPVDSKAGLSSGGSTA
	DPPIV_Oabi_XM_012414781.2	MEIPRGQRSLALSRALLFLVFSLASARPDLHRRRETTSKVHPFYLEECYSDEYAATTFNGTWISSSEFIYLDGETGHINKFDSNTRNVTLFLKCNVLAGYDTSYYSLSADGKYLLIGFDQIKGFRHSSFRKFTVYDVEQDTYQPLAENEYLSVAKWAPVGNGLVYVRKNNIYYRHTSHGVKKIRKLTSDGKEGVVFNGRGDWVYEEEVIGSATALWFSPDGKYLAYGTYDDTDVGEIWYPYYGEPGDINYQYPKKVSIRYPKAGTANPTVTLSVVDLTDVTSSAIRLKAPKSIVGTDNILYFVTWLNKETILAVWTNRMQNVGVLTAYETSGQKTNILTLEETKGWVHVPKAVFLKDKYLFLAKYQGTNTSAGRYNHLTRYEYKDGVLENEVDLTPGQI…
	DPPIV_Oabi_XM_012414799.1	MNASVNIEKNSWRLPPDETVQVADPRSKSAQDLTYGEAGHNWRSIIFSLLVIGFVIAGIVTAIYLLGYVDELLYWSGRRLTLEECLRGDLTPHRLPPAWLSHDKFVYQADDGSLALLDTSNNSVSLLVSNHTLRQLNVQGYECSSDLRYVLFKHNVKPVFRHSFSAHYTVYDVTNDHHTPLRLLASPRVQQTRLQHATWLGNTNALLMISENDIYLRMAPSATEDVRVTDTGIPGVIYNGVPDWLYQEEVLPRPEATWPSPDGSKILFACFNDTNVSALEFPWFGSQIGQDGANLNPMGTSRRGSFPPSRSVRYPTPGSVNPEVSLWIVDLGNLTGSDLANATVTRTKLKPPQSLDGQDYYLISAGWIGEDYGQIAVVWMTRSQNLSLVSACRAPSWEC…
	DPPIV_Oabi_XM_012421800.2	MPSLLFQGVSRTSTAVLIPFQLFFTCKDPIPGEQLVDKRWRLDWHEYAATNWNIVVVQVDARGAGYHSMNRIYSVKGRIPEIMVNDQISAIRYIAKKKKYLDIGKLLLVGEGLGGTIALIAASKFAPFISGVAVYNARLNLHNSSKPATKVTTQKLSVNMYPAIGFTEKFIIPPKSENLSDLAASWNNTYTYISHCLNNQVCPCEEFYRLLYSFDPALNIHTMVYPEEWTPDYMGSSRKHFYFIMVKQACDKTVCHRQLSGQNASTDPEEEEEF
	DPPIV_Oabi_XM_012430568.1	MADHDNIYDDEELVSTNPNQRNWRGILIALLVIIAVLALIVTSVALLTPPDEGPRVKGSRLRLSEVLSGELTPLLFNGSWVSNRQICYRDGWGGISLLDASDPNVTSQLLMPNETFRRLNPAKFSLSPDHKYLLLAQNVKKLFRYSYLAQYSIYDVKTREIIPLTLHPDKDVHPYLLLAKWTPRGHGLVMVQDYDIYFKTGPQNNVGFRVTDTAVPGILSNGLPDWLYEEILHTGEAIWMSKDGLMMLYASFNDSFVEEMHIPWFGEGSKALYPDIRSLRYPKPGTPNPLVRLYVADLADLKNIHTKVVKPPAIIEHVEHYFTTAAWVSLTEICITWLNRAQNLSVVTICKSPLWHCQEMQRISGEDRGWVDTPPESPLFSSNGASYIAIAPARDGPAG…
	DPPIV_Oabi_XM_012432388.2	MEHCNEGGDQVPEPNCSTSCDQKKKSWQELRGIVSELRRKLSGVSVGSVPSSITFRSLPDGRTRIYFLSTPNNGWETSLLYVDIAHSDHANGYRLHWQPVIEPNFQSVMCANRSSREEQLLWERKRLSTWGITSYELHAESGRLVFPAASSLYQCIDNGFMPGPLFPSELRMSTTGAKLCPQICPWNDALVAHTCSGDLHVSHSIAGSSVRLTRARKGGRNLDEDPLTAGTPSYVMQEEFMRYIGYWWQPKSDNGIYRIVYEEVDETDVKIFCFPSFTSNSEEIDEFRYPRAGTSNAKSNLKMVQFRLSDTLQFVDIEILELQYPLHVMFPWMEYMVRVGWTPDAQYIWVQLLDRKQQRLELVLLSIDNFCEPPPNVYNSDNHFAPSSASVQVIYSEQS…
	DPPIV_Oabi_XM_012432603.2	MSSLANYYILNCRGPDVPWTVIVETETNIVLHDLKEHNELREWNKLKQKPRKYEFEVELYEGFLARVVAHFPPEWYPNIKKCRRKYRILLRVYGAPEDQLVTAKYQVSWPWYLAVEKHFVVLEADVRGSGYQSLEMSSKIWRQLGILEVEDQLKIVKYFMDNVKCLSKEGAGVFGEGYGGYTALNVMATDTQNLIQCCAAISPITTWEHYSYTFGTQIFGSPTLDEEHKLLYERSNLLLLIKCINFCTDLREPDFRRGT
	DPPIV_Oabi_XM_023432721.1	MKVENSEFEPQCLTCNILTECVEFKASMDPTDWKYFLIDCQGPAIRHTKIFQLQGMNYYVGREKYLCVLRFIQNLDSSNTLRKHYEGIQKPKIFYHFPFIRHANVSLRIKLYLPPNLSRKDPRPLILHTSDEVEEPYAGYSPAFGHSHYLAVAKKWAVLEVDGRGKNLEGFTRLRPIKQRVGIVDLQDYSDAVTFVFKKYGSWLDPKKLGVWGRGYGGYTAACLTGAKRVSLIQFKCGAAVSPYARMYNLSHAFFGRHFPDMSSPWETTKPLIYTRADLLHRMRNMRNDSFLIIHGSTEREINVEQTMWLTKTLVDANVAFQQMILPDVDFSKKESLKIVYHKLNYYFSECFGELSYSSRSKPFSANYKTVEIDSYYDDILKDQLNTAKEERSVDVEMK…
	DPPIV_Oabi_XM_023433347.1	MATGIEIADSNQELMTKTKRANWRRLLVGGVVGVLVLALVITAVILFTGPEAEGSNGQSAAQITLEEWLLGSLSTKSFNGTWISDDEILYRDESGNLLVFNVVLGSNRTILEITNNALASSFEHQLSPDRKYLLLASNYQKLYRHTYLAQYKIVNLETQEVLSLIPNDTITLQLAVWAPKGNALVYVKQNNIFYRPEAEVPLDYQITTTGVFGTIYNGVPDWVYEVKIEEVSGDAARLDSYGHYTCETIHYPKSGTTNPTVKLYYVDLDQVILGNGSLVEIEHPPQLNLSERILSAVAFPTDNLVSATWMNRVQNRAYFQLCDVATSSCTTALSHVESNGWVEQFEPPLFSKDGTSFLLVLPQNQGETGDWRHLVLITNATTPSPRTVPLTSGTFVVTE…
	DPPIV_Obir_XM_011340346.3	MTSRKGRQHEQQREIMETSSSETGAEQQPIPDSTVPRKSWSELRAVVGDLRRKLSGVSAGSVPSSITFRSLPDGRTRIYFLSTPSNGWETTLLYVDIAHADHANGYRLHWQPVIEANFQSVSSTNRLSKEEQLLWERKRLATWGITSYEIHADSGKLVFPAASSLYQCVDTGFMPGPLFPSEIRMSTSGAKLCPQICPWNNALIAHTCSGDLYLSHSITGSSVRLTHAKKGGRSLVDDPLTAGTPSYVMQEEFTRYIGYWWQPKSMYDGVYRIVYEEVDESDVKIYCFPSSSNSDEVDEFRFPRAGMPNARSNLKMVQFRLTESLQIVDIKILELQYPLHIMFPWMEYMVRVGWTPDAQYVWVQLLDRKQQKLELVLLSIDNFCEPPPNTYNTENHFTP…
	DPPIV_Obir_XM_011341072.3	MADHDNIYDDEELVSANPNQRNWRGILIALLVIVAVLALIVTSVALLTPPDDGPRVRGTRLRLSEVLSGELSPLLFNGSWASSRHIYYRDPWGGISLLNASDIVNSSHIVSESLMPNETFRRLNPVKFSLSPDRKFLLLAQNVKKLFRYSYLAQYVVYDIQSRECIALTPHPEKDVHPYLLLAQWTPRGHGLVMVQDYDIYYRTGPMSNVGFRITNTAVPGILSNGVPDWLYEEEILHSGEAIWMSSDGHMMLYASFNDSLVEEMHISWFGEGNKALYPDIRSLRYPKPGTPNPSVRLYVADLVDLRNIQTKIVKPPAIIERGDHYFSTASWVTLTEVCITWSTRAQNLTVVTICKSPLWHCQEIQRITGDGRGWVDTPPEAPLFSPNGSSYITISPVK…
	DPPIV_Obir_XM_011342166.3	MARHTILRFLVLCGYLLVIGQSRTVSHADVHVSDIDDHVKKPFTLEDIYLRLFYGYGFNGTWISDTEIIIPDYVTSDLVIYDVATGKTKQIFDGWKLPNSYKFDTAVMSADRQYILFTYNTSQVFRHSKVMSYVIYDVNRGTYENIANGAAISLAMWSPTNNDIVYVQDNDIYYMTFKNGQTEVRRLTKTGIPGIIYNGIPDWVYEEEVFGSATAMWYSPDGQHLAFATFNDTVVKNMVYLHYGVPGSLDDQYPTEVQIKYPKVGTPNPTVSLSVIDLTDPSSKAISLKAPVDAVGSDHVLFTVNWWQASHVIATWTNRVQNQSQLIMYDTKGGSNLILANEETEGWLQPNRPIKVGNHALLLRLEDSGISAGRFRHITRYEYEGGKFVSPVDLTPGPS…
	DPPIV_Obir_XM_011342172.3	MNASVNIERNSWRLPPDETVQVADPRSKSAQDLTYAEGGHNWRSIVFSLLVIGFVIAGIVTAIYLLGYVDELLYWSGRRLTLDECLRDDLTPHRLPPTWISHEKFVYQADDGSLTLLDTRNNIVSLLVSNHTLRQLNVQGYECSSDLRYVLFRHNVKPVFRNTFTAHYTVYDVTNDHHTPLRLQASRRMHQTRLQYAAWLGNTSGLLMISDNDIYLRMTPAAEDVRLTDTGEPGVIYNGVPDWLYQEEVMPRPQATWPSPDGTHILYATFNDTRVSALQFPWFGTQLGQDGGSSSPLGASRRGSFPPSRSVRYPTPGSPNPEVELWVMDVANVSLANYSGIGNVTWPIKTKLKPPPVLDGQDYYLISAGWVGEDASQIAVVWMTRMQNLSLVSACRAPA…
	DPPIV_Obir_XM_026973843.1	MRGRSAVPLRANAAKVGEENVRWAGETVQVGQDRGSCRSFVCVRTQSIGSGRFSRTSLAVRSGRGLVQLVAQARDCRALCKSVIRMRKPAVFNVSSGDADLMTKNKHRYRWRLLVCGVVIIVVLALVIAAAILLTGRPNSAASSRTNDVAGISLEQWLSGSLSPKSFNGTWISGDEIFYRDEIGNLLIYNVSSASSRILLDFNNAAALSSFDHRLSADRKYLLLALNYQKLYRHTYLAHYRIVNLETLAETVLAANESTPLQLATWAPHGNALIYVYQNNIYYRPQAEVANDYQITDTGVFGSIYNGVPDWVYEEEVFSSNEALWFSPSGTKLAFGYFDDSSTPVMTIPFYGYPGSLTFQYTSAIPIHYPKSGTTNPTVKLFCVDLDMVVQGNVTLVEI…
	DPPIV_Pbar_XM_011631691.2	MIAMTRHTTFQLLILCAFAFIIGQSRTIPHVDDVSANDTDTEEIVRKPFSLEEAYLRLFHSFGFNGSWISDDEFIVGNMLTGDITLTNVKTAETKEFFNGTDLPLSYKISMATISADRQYILFGYNIRQVFRYSTVRNYVVYDMKNGTFQEIANEAFISLALWSPIGSDLIYVLDNDIYHMTFNGSENVVRRLTTDGESGIFYNGIPDWVYEEEVFANPTAMWYSPNGKHLAFATFNDTVVKDMAYFHYGAPGSLEDQYPTEVKIKYPKTGTPNPIVSLSVIDLSDPSSKAVTLEAPVDVVGSDHVLFTVSWWDETHVIATWTNRVQNQSQLVMYDTQGSGNPILYDEETEGWLQPNRPIKSGTYALLLRREDSGTSAGRFRHINRYKYEGGQFTSPVD…
	DPPIV_Pbar_XM_011632645.1	MADHDNIYDDEELVSTNPNQRNWRGILIALLVIVAVLALIVTSVALLTPPDDGPRVRGTRLRLSEVLSGELSPLLFNGSWASNHHICYRDLWGGISLLDVSKIESRSLMPNETFRRLNPAKFSLSPDHKFLLLAQNVKKLFRYSYLAQYVIYDLTTRECIVLTPYPEKDVHPYLLLAQWTPRGHGLVMVQDYDIYYRTSPMSNTGYRVTNTAVPGILSNGVPDWLYEEEILHSGEAIWMSPDGHMILYASFNDSLVEEMHISWFGEGNKALYPDIRSLRYPKPGTPNPSVRLYVADLVEPKSIRTKIVKPPPIIENVDHYFSTVSWVSLTEVCITWLTRAQNFSIITICKSPMWHCQEIQRILGDGHGWVDTPPEAPIFSANGSTYIAISPVKDGPAGY…
	DPPIV_Pbar_XM_011634723.2	MTKNKQRYRWRLLACSIVIIIVLALVIAAAILLTGSPNSTASKRNGAPGISLEEWLSGSLSPKSFNGTWISGFAVEFRPPFIRRQEIFIARSQLPKTVSSYVLGPLQDRESGDSNGESIVGE
	DPPIV_Pbar_XM_011634729.1	MDRLNRIPPFIGTYVLFSVHYSAILPSLLDVDPSYEKSVFPFQSGTTNPTVKLFCVDLDMVVQGNVTLVEIEHPPELSTSERILSAVDFPTDDLVYATWMNRVQNRAYFQLCDVDGLLPNCTTALSYSEKNGWVEQFEAPIFSMDGTSFLLILPQRQKDGSNWRHVVLITNATSGKPTTTALTSGYFVVTEIVSWDREDSYVYYLATTERESAVQHLYRVSLLDSEHKSTCLTCNVVRERDGSRCLYNSAKFSTDNSHYVLTCAGPGVPDIAIYNKNSTLLSVWEDNNVVTEILMEKSQPYVHRYKVPVPGGFNAQVRLLIPPGADFSGATKYPMLVYVYGGPDSYQVTEKFNIDWGTYLVTNKSIIYAAIDGRGSGLMGNNMLFAGYRRLGTVEITDQ…
	DPPIV_Pbar_XM_011647181.2	MTSRKVRRQRMENMETTSNESGGEQAVPDSTVPRKSWSELRAVVSDLRRKLSGVSAGSVPGSITFRSLPDGRTRIYFLSTPSNGWETTLLYVDIAHADHANSYRLHWQPVIEANFQSVSSANRLSKEEQLLWERKRLATWGITSYEIHPESGKLVFPAASSLYQCVDTGFMPGPLFPSEIRMSTTGAKLCPQICPWNNALIAHTCSGDLYLSHSITGSSVRLTHAXKGGRSLVDDPLTAGTPSYVMQEEFTRYIGYWWQPKSMFDGIYRIVYEEVDESDVKIYCFPSSNSDEVDEFRFPRAGMSNARSNLKMVQFRLTESLHIVDIEILELQYPLHIMFPWMEYMVRVGWTPDAQYVWVQLLDRKQQKLELVLLSIDNFCEPTPNTYNTENHFTPTSPS…
	DPPIV_Pbar_XM_025217157.1	MNASVNIERNSWRLPPDETVQVADPRSKSAQVKEDLTYAEGGHNWRSIVFSLLVIGFVIAGIVTAIYLLGYVDELLYWSGRRLTLDECLRDDLTPHRLPPTWITYEKFVYQADDGSLSLLDTRENAVSLLVSNHTLRQLNVQGYECSSDLRYVLFRHNVKPVFQNTFTALYTVYDVTNDHHTPLRLQASRHMHQTRLQHATWLGNTSGILMISENDIFLRMGPAGTEDIRLTDTGVPGIIYNGVPDWLYQEEVLPRPQAIWPSPDGTHILYAVFNDTKVSALEFPWFGTPGQDGASPSPLGASKSFPPSRSVRYPRPGSPNPEVELWVMDLGNVSSTNYTGNVTWPMKMKLKPPPFLNEQDYYLISAGWVGDDASQVAVVWMTRMQNLSMVSACRAPTW…
	DPPIV_Pcan_XM_014748255.1	MDTCNENVDQTGSSDVTVTKKTWQEIRGSVSDLRRRMSSVSAGSVPGSITFRSLPDGRTRIYFLSTPYNGWETTLLYVDIAHSDHANGYRLHWQPVIEANFQSVSSTNRLSKEEQLLWERKRLATWGITSYEIHAESGKLVFPAASSLYQCIDTGFMPGPLFPSEIRISTSGAKLCPQICPWNNALVSYTCSGDLYLSHSVTGSSVRLTHARKGGRNMADDPLTAGTPSYVMQEEFTRYIGFWWQPKSNDGIYRIVYEEVDESEVKIFCFPSTSNSEDVDEFRFPRAGMPNARSNLKMVQFRLTETLQIVDDEILELQYPLQIMFPWMEYMVRVGWTPDAQYVWVQLLDRKQQKLELVLLSVDNFCEPPTSVYNTKSSSGSVQVLYSEQSAVWVNVNDL…
	DPPIV_Pcan_XM_014748711.1	MAVRHYAREYAIRIKEKNQDSADDSDNGELEDHYPLIRQTEKNLTIINADIYKGINNGLRSSSKINLMTKNKRTNWRRLLAGGLVTIVALALVVAAVILLTGSPDSSTSRTTSAPGISLEEWLAGSLSPKSFNATWLSGNEILYRDEIGNLVIYNVESASSKIILDMTNSALLSSFDHQISADRKYLLLAINYQKLYRHTYLAHYRIVNLKTLTETSLVASNDSVSLQLVTWAPRGNALIYVHQNNIFYRPSAEIPIDYQITDSGIFGTIYNGVPDWVYEEEVFSSNKALWFSPNGSKLAFGYFNDTLTPVMNIPFYGYPGSLTFQYTSAIPIHYPKSGTTNPTVKLFYVDLEEVLRGNTRLIEIEHPPELSSVERILSAVGFPTDNHVYATWMNRVQN…
	DPPIV_Pcan_XM_014753456.1	MNASVNIERNSWRLPPDETVQVADPRSKSAQDLTYAEGGHNWRSIVFSLLVIGFVIAGIVTAIYLLGYVDELLYWSGRRLTLDECLRDDLTPHRLPPAWVSHDKFVYQADDGSLTLLDTSNNTVSLLVSNHTLRQLNVQGYQCSSDLRYVLFKHNVKPVFKNTFTAHYTVYDVTNDHHTPLRLHASRRVQPSRLQHATWLGNTTGLVMISDNDIYLRIAPSAMEDTRLTDTGVPDVIYNGVPDWLYQEEVLPRPEATWPSPDGTHILFASFNDTKVTALQFPWFGTQSGQEGSASTPLGAPRRATFPPYKSIRYPTPGSSNPEVDLWLVEVNNTSNSTNGTTSPPACTKTKLEPPPVLDGQEYYLISAGWVGVDASQIAVVWMTRSQNLSLVSACRAPL…
	DPPIV_Pcan_XM_014753466.1	MIPLRSFVFLNGFFFVLLTARTVVSRVVDKDNLEGVVETQDGSNLSKVPFKLEETYTSDFLSRTFNGTWTSDTTILYMSETIGEILQFDVVKQQSSVIIDVSIFDDYLVESYLLSPTGRFLLIGYDVQKGFRYSTFMRYVIYDTELGQYDKIGDGMHIALVKWAPLTDDLIYILDNDIYYKRFSNNGFNDVQRVTDDGIAGIIYNGVADWVYEEEVLHGSSAIWFSPDGNRLAYATFDDRKVHEILYLHYGEPGSLGDQYPTEVKIKYPKAGTSNPVVSLTLVDLHDPTLNKIDLEAPIDIVGTDNVLTNVQWKDFNNVIVTWSNRVQNETEIVWYNMYGETVKTFHIAESEGWVDIKNLFFYNDSVYMRKLQQSGTKAGRFNHVTRYEEVGSTLIQKD…
	DPPIV_Pcan_XM_014759777.1	MADHDNIYDDELVSANPNQRNWRGILIALLVIVAVLALIVTSVALLTPPDEGPRVRGTRLQLSELLSGELSPLLFNGSWVSNRHICYRDFSGGISLLDASDANLTSRSLMSKETFRRLNPAKFSLSPDHKYLLLAQNMKKLFRYSYLAQYIVYDVNTQDTIPLTPYPEKEVHPYLLLAKWTPRGHGLVMVQDYDIYYRTGPLSNIGYRVTDTAVPGILSNGLPDWLYEEEILHSAEAIWMSPDGHMMLYASFNDSVVEEMHIPWFGEENRALYPDIRSLRYPKPGTPNPFVHLYVADLADPKNIHTKVVKPPPVIEHVDHYFTTASWVSLTEVCISWLTRTQNLSVVTICKSPMWHCQEIQRINSDEHGWVDTPPEAPLFSANGTSYISISPVSDGHAG…
	DPPIV_Pdom_XM_015318959.1	MISLRSFVFLNGFIFVLLTGRTVSYVLDKDNLDRVVFRTQDDSNFPKRPFQLEETYTADYLPRNFNGTWTSDTTLIYISETVGEILQFDVVKQQSTVIIDVSIFDDYLVESYLLSPTGRFLLIGYDLQKGFRYSTFMRYVIYDTELGQYDKIGNGMHIALVRWAPLTDDLIYILDNNIYYKRFSKNGFNDVQRVTDDGIAGIIYNGVADWVYEEEVLHGSSAIWFSPDGKRLAYATFDDRKVHEILYLHYGEPGSLGDQYPTEVKIKYPKAGTPNPVVSLTLVDLHDPTLNKINLEAPVDIVGIDNVLTNVQWKDFNTIIATWSNRVQNETEIVWYNVYGETVETLHIEEPEGWVDIKNLFFYNGSTYMRKLQQSGTKAGRFHHVTRYEKVGSTLIQKD…
	DPPIV_Pdom_XM_015318969.1	MNASVNIERNSWRLPPDETVQVADPRSKSAQVKEDLTYAEGGHNWRSIVFSLLVIGFVIAGIVTAIYLLGYVDELLYWSGRRLTLDECLRDDLTPHRLPPAWVSHDKFVYQADDGSLTLLDTSNNTVSLLVSNHTLRQLNVQGYQCSSDLRYVLFKHNVKSVFKNTFTAHYTVYDVTNDHHTPLRLHASTRVQPSRLQHATWLGNTTGLVMISDNDIYLRIAPSAMEDTRLTDTGVPDVIYNGVPDWLYQEEVLPRPEATWPSPDGTHILFASFNDTKVTALQFPWFGTQSGQEGSASTPLGAPRRATFPPYKSIRYPTPGSSNPEVDLWLVEVNNTSNSTNGTNSPPTCTKTKLKPPPVLDGQEYYLISAGWVGADASQIAVVWMTRSQNLSLVSACR…
	DPPIV_Pdom_XM_015327325.1	MDTCNENVEQTGTTDVTVTKKTWQEIRASVSDLRRRMSSVSAGSVPGSITFRSLPDGRTRIYFLSTPYNGWETTLLYVDIAHSDHANGYRLHWQPVIEANFQSVSSTNRLSKEEQLLWERKRLATWGITSYEIHAESGKLVFPAASSLYQCIDTGFMPGPLFPSEIRISTAGAKLCPQICPWNNALVSYTCSGDLYLSHSVTGSSVRLTHARKGGRNMADDPLTAGTPSYVMQEEFTRYIGFWWQPKSNDGIYRIVYEEVDESEVKIFCFPSTSNSEDVDEFRFPRAGMPNARSNLKMVQFRLTETLQIVDDEILELQYPLQIMFPWMEYMVRVGWTPDAQYVWVQLLDRKQQKLELVLLSVDNFCEPPTSVYNTKSSSGSVQVLYSEQSAVWVNVNDL…
	DPPIV_Pdom_XM_015329736.1	MAVRHYAREYAIRIKEKNQDSADDSDNGELEDHYPLIRHTEKNLTIFNNDIYKGINKGFRSSSKNNLMTKNKRTNWRWLLAGGLVAIVVLALVVAAVILLTGSPDSSTSRTTNAPGISLEEWLAGSLSPKSFNATWLSDNEILYRDEIGNLLIYNVELASSKIILDMTNSALLSSFDHQISADRKYLLLAINYHKLYRHTYLAHYRIVNLKTLDETSLEAANDSLPLQLVTWAPRGNALIYVHQNNIFYRPSAEIPIDYQITDSGIFSTIYNGVPDWVYEEEVFSSNKALWFSPNGSKLAFGYFNDTLTPVMNIPFYGYPGSLTFQYTSAIPIHYPKSGTTNPTVKLFYVDLEEVLRGNTRLIEIEHPPELSSVERILSAVGFPTDNHVYATWMNRVQN…
	DPPIV_Pdom_XM_015330758.1	MADHDNIYDDEELVSANPNQRNWRGILIALLVIVAVLALIVTSVALLTPPDEGPRVRGSRLQLTELLSGELSPLLFNGSWVSNRHICYRDFSGGISLMDASDANLASRRLMSKETFRRLNPAKFSLSPDHNYLLLAQNMKKLFRYSYLAQYIVYDVETQDIIPLTPHPEKENHPYLLLAKWTPRGHGLVMVQDYDIYYRTGPLSNRGYRITDTAIPGILSNGLPDWLYEEEILHSAEAIWMSPDGHMMLYASFNDSLVEEMHIPWFGEENSSLYPDIRSLRYPKPGTPNPFVNLYVADLVDLKNIQTRVVKPPLVIEHVDHYFTTASWVSVTEICISWLTRTQELSVVTICKSPRWHCQEIQRIESYKPGWVDTPPEAPLFSTNGSSYISISPVSDGHA…
	DPPIV_Pgra_XM_020422100.1	MNAVNVERNSWRLPPDETVQVADPRSKSAQVKEDLTYADGGHNWRSIVFSLLVIGFVIAGIVTAIYLLGYVDELLYWSGRRLTLDECLHDDLTPHRLSPTWITHEKFVYQADDGSLTLLDTSNNVVALLVSNHTLRQLNVQGYECSSDLRYVLFRHNVKPVFRNTFTAHYTVYDVTNDHHTPLRLQPSRRMQQTRLQHAMWLGNTSSLVMVSENDIYLRMLPTSTEDIRLTDTGVPGVIYNGVPDWLYQEEVLPRPQATWPSPDGSHILYATFNDTKVTALQFPWFGTQLGQDGVSSSPLGASRRSSFPPSRSIRYPTPGSPNPEVELWVMDVTNPSSTNYSNAGNITLPTKIKLKPPSVLDGQEYYLISAGWVGEDASQIAIVWMTRMQNLSLVTACR…
	DPPIV_Pgra_XM_020422246.1	MLRPSNRDVSGKEILRLLTLCGCAIVLGQSRSVSSINDNSTVNDEIKKDPFTLEDIYRRAFYAYGFNGTWISDHEIMVASFLTSSVTVYNVKTGKTTLLFDGTGLPGFMLSTVFFSADKRYICFGLDSKQVFRHSTLARYTVYDTKSRVFTKIAKSAPISLALWSPTGNDLVYVHNRDIYHIKFNDDQNVLRRVTTSGESKDIYNGIPDWVYEEEVLSSATAMWYSPDGRHLAFATFNDTVVKDITYFHYGEPGSLNDQYPTSVKIKYPKVGTSNPIATVSIIDLTDPSSKPIVLAAPVDAIGSDNVLFTVNWWNATRVLVTWANRVQTKSQLIMYDTQGAGNPILKDEETEGWLQPNRPVIAGGGYALLLRRVDSGSSAGRFRHIIRYEYNNNEFVSP…
	DPPIV_Pgra_XM_020425188.1	MADHENIYDDERRLNPAKFSLSPDHKYLLLAQNVKKLFRYSYLAQYVVYNVESRECVALTPYPEKNDHPYLLLAQWTPHKPGIVMVHDYDIYYMTSPTSNTAYQVTNTAIPGILYNGVPDWLYEEEILHSGEAIWMSPDGKMMLYASFNDSLVEQMHIPWFGEGTRALYTDIRSLRYPKPGTSNPSVGLYVADLVDPKNIRTKMVKPPPIIERVDHYFSTVSWISLTEVCITWLPRLQNFSVVTICKSPLWHCQEIQRITGDGNGWVDTPPEPPLFSANGSSYIAISPVKEGPAGYYKHIIWANVTRKQIVPLTHGKFEVVKILAWDQRNNTIYFIGIPSMRPGQRHLYRVSSILPNMGSSLYPAVCLTCPLTSAAIAMTDEHRGVGGSSKNSMINRNE…
	DPPIV_Pgra_XM_020426339.1	METSTSSDTGGDQQPVPDSTVPRKSWSELRAVVSDLRRKLSGVSAGSVPGSISFRSLPDGRTRIYFLSTPSNGWETTLLYVDIAHADHANGYRLHWQPVIEANFQSVSSTNRLSKEEQLLWERKRLATWGITSYEIHAESGKLVFPAASSLYQCVDTGFMPGPLFPSEIRMSTSGAKLCPQICPWNNALIAHTCSGDLYLSHSITGSSMRLTHARKGNRSLADDPLTAGTPSYVMQEEFTRYIGYWWQPKSTYDGIYRIVYEEVDESDVKIHCFTSSSNSDEVDEFRFPRAGMPNARSNLKMVQFRLTESLQIVNVEILELQYPLHIMFSWMEYMVRVGWTPDAQYVWVQLLDRKQQKLELVLLSIDNFCEPPPNTYNTENHFTPASASVQVIYSEQST…
	DPPIV_Pgra_XM_020430087.1	MAVRHYAHQYTAKLTGEKITGGNVSSENSDAEDYYPLIHHGANVATINANARKRAKNIGWNETDLMTKNKQRYRWRLLAGCVVVIIVLALVITAAILLDSAGNRTRTARGITLKEWLSGSLSSKSFNGTWINGDEILYRDESGNLLIFNASSTTSRILLDSNNPVLQSSFDHQLSADRKYLLLALNYQKLYRHTYLAHYKIVNLETLAETVLVNETMPLQLAVWGPRGNALIYVYQNNIYYRPEVEVPADYQITNTGLFGTIYNGVPDWVYEEEVFGSNQALWFSPNGTKLVFGYFDDSNTPVMSIPFYGYPGSLTFQYTSSIPIHYPKSGTTNPTVKLFCVDLDMVAQQGNVTLVEIEHPPELSTSERILSAVDFPTDNLVYATWMNRVQNRAYFQLC…
	DPPIV_Sinv_XM_011158426.2	MENMDTTGSESAGEQQAVPDSTVPRKCWSDLRAVVSDLRRKLSGVSAASVPGCITFRSLPDGRTRIYFLSTPSNGWETTLLYVDIAHADHANGYRLHWQPVIEANFQSVSSVNRLSKEEQLLWERKRLATWGITSYEIHAESGKLVFPAASSLYQCVDTGFMPGPLFPSEIRMSMAGAKLCPQICPWNNALIAHTCSGDLYLSHSITGSSVRLTHARKGGRSLVDDPLTAGTPSYVMQEEFTRYIGYWWQPKSMFDGIYRIVYEEVDESDVKIYCFPSSNSDEVDEFRFPRAGMSNARSNLKMVQFRLTESLHIVDIEILELQYPLHIMFPWMEYMVRVGWTPDAQYVWVQLLDRKQQKLELILLSIDNFCEPPPNTYNTENHFTPTSASVQVIYSEQS…
	DPPIV_Sinv_XM_011160302.2	MADHDNIYDDELVSTNPNQRNWRGILIALLVIVAVLALIVTSVALLTPPDDGPRVRGTRLRLSEVLSNELSPLLFNGSWASNRHICYRDVWGGISLLDVSNMMSRSLMPNETFRRLNPVKFSLSPDHRFLLLAQNVKKLFRYSYLAQYVVYDLNSRECIVLTPYPEKDSHPYLLLAQWTPRGHGLVMIQDYDIYYRTSPISNTAYRVTNSAVPGILTNGVPDWLYEEEILHSGEAIWMSPDGHMMLYASFNDSLVEEMHISWFGEGNKALYPDIRSLRYPKPGTPNPSVQLYVADLVDPKNIRTRIVKPPPIIEHTDHYFSTASWISLTEVCITWLTRAQNFSVVTICKSPMWHCQEIQRISGENRGWVDTPPEAPLFSTNSTSYIAISPVKDGPAGYY…
	DPPIV_Sinv_XM_011169870.2	MNASVNIERNSWRLPPDETVQVGDPRSKSTQDLTYGDGGHNWRSIIFSLLVIGFVIAGIVTAIYLLGYVDELLYWSGKRLTLDECFRDDLTPRRLPPAWITHEKFVYQTDDGSLTLLDTRQNVVSLLVSNHTLRQLNVQGYECSSDLRYVLFRHNVKPVFRNTFTALYTVYEVNTDHHSPIRLQASQHMHQTRLQHAAWLGNTSSLLMIYENDIFLRMGPESMDDIRLTDTGVPGVIYNGVPDWLYQEEVLPKPQAIWPSSDGTHILFATFNDTRVTTLEFPWFGTTGQDGARLNPLSASKSFPPSRSIRYPIPGSSNPEVELWVMDLGNLTSANYNGTGNITWPTKMRLTPPPFFRNGQDYYLISAGWVGDDTSQIAVVWMTRMQNLSIVSACRAPTW…
	DPPIV_Sinv_XM_026132087.1	MTEGEPNVSVSVHTVTNPDIRHQSGTLLDLMTKNKQRYRWRLLACGIVVIIVLALVIAAAILLTGSPDSTASRTNGAPGISLEEWLSGSLSPKSFNGTWISGDEILYRDEIGNLLIYNVSSAASRIVLDFSNPSLLSSFDHQLSADRKYLLLALNYQKLYRHTYLAHYRLVNLETGTETILAANESTPLQLATWAPHGNALIYIYQNNIYYRPEAEVVNDYQITTTGVFGTIYNGVPDWVYEEEVFSSNKALWFSPSGTKLVFGYFDDSSTPIMTIPFYGYPGSLTFQYTSAIPIHYPKSGTTNPTVKLFCVDLDMVVLGNVTLVEIEHPLELSTSERILSAVDFPTDSLVYATWMNRVQNRAYFQLCDVGSLLPNCTTALSYGEENGWVEQFEAPIFS…
	DPPIV_Sinv_XM_026136601.1	MIIMKGHTLLQLVILYAFVIIGQSRTIPHINNTDVRDSQIRKPFSLEEIYRHVFYLFGFNGIWISDNEIMVGNVLSGDITITNVITGTNELFFNGLNLPDKYKYSIATISANRQYILFGYNIRQVYRYSTVKNYVVYDTRNGTFTEIANEAFISLALWSPIGNDLVYVLDNNIYYMTFNRNQNVVRRLTTSGEPGIVYNGIPDWVYEEEVYSSETAMWYSPDGRHLAFATFNDTLVKNIVYSHYGTPGSLEDQYPREVKIKYPKAGTQNPAVSLSVIDLTNPSSKAVILQAPVHLITNDHILFTVNWWNETHVIATWTNRVQNQSQITMYGTWGNAKSVLYDKETEGWLQPNNPIRTGDYALLLRREHSGTSAGRFRHINRYEYKDGQFVMSMDLTPGP…
	DPPIV_Tcor_XM_018503702.1	MADHDNIYDDEELVSTNPNQRNWRGILIALLVIVAVLALIVTSVALLTPPDDGPRVRGTRLRLSEVLSGELSPLLFNGSWASTRHICYRDIWGGISLLNVSNISSRSLMPNETFRRLNPVKFSLSPDHQFLLLAQNVKKLFRHSYLAQYIVYDVNSRECVALTPYPEKDSHPYLLLAQWTPRGHGLVMVQDYDIYYTTSPTSNTAYRVTNTAVPGILSNGVPDWLYEEEILHSAEAIWMSPDGHMMLYASFNDSLVEEMHISWFGEGNKALYPDIRSLRYPKPGTPNPSVRLYVADLVEPKNIRTKIVKPPSVIEHTDHYFSTASWVSLTEVCITWLTRVQNFSVITICKSPMWHCQEIQRISSENNFGWVDTPPEAPLFSTNGSSYIAITPVKDGPAG…
	DPPIV_Tcor_XM_018519355.1	MNASVNIERNSWRLPPDETVQVADPRSKSAQVKEDLTYADGGHNWRSIIFSLLVIGFVIAGIVTAIYLLGYVDELLYWSGRRLTLDECLRDDLTPHRLPPTWITHEKFVYQADDGSLTLLDTRNNVVSLLVSNHTLRQLNVQDYECSSDLRYVLFRHNVKPVFRNTFTALYTVYDVTNDHHTPIRLQASRHMHQTRLQHAAWLGNTSSLLMISENDIFLRMGPASTEDTRLTDTGVPGVIYNGVPDWLYQEEVLPRPQAIWPSPDGTHVLYATFNDTRVSALEFPWFGTPGQDGVGPNPLSASRSFPPSRSVRYPRPGFANPEVDLWVIDLSNVSSANYNGTGNVTWPTKIKLRPPALLDEQDYYLISAGWVGEDASQIAVVWMTRMQNLSIVSACRTS…
	DPPIV_Tcor_XM_018519359.1	MIIMARHTPLQLLILFAFVIVIGQSRTVPNNDTDIRNKDEIELRKPFSLEETYLYNNYVLSGFNGSWISDNEFIVGSMITGDIAITNVKTGETKQIFNGTDLPLPYKFSTTTISADKQYILFCYNVNHVYRHSTVQNCVVYNIQNGTFEEIANGTMISLALWSSIGSDLVYVLDNDIYLITFDYKSNGVRRLTTSGEANTVFNGIPDWVYEEEVFGSATAMWFSPDGQHLAFATFNDTAVKDMAYFHYGTPGSLEDQYPTEVKIKYPKAGTPNPVVSLSVIDLFDPSSEPIILEAPINKVTSDNILYIVSWWNKTHVLATWTNRVQNQSQMTMYDIQGDAKLVLSDEETEGWLQPNLPIRTRDYILLLRREPSGTSAGRFRHINRYEYKDGQFIMPLDL…
	DPPIV_Tcor_XM_018520514.1	MQQQTIDTTSYCKSCKHLQEKLLFIDRTRTAIWGWSYGGYATGMTLAMDLKGVFKCGMSVAPVTDWALYDSIYTERFMGLPTVTDNLQGYEHGQLLNKVENIKNKMYYLIHGTLDDNVHYQQSLMLAKVLEQKDILFRQQTYTDEDHGIVQSRAHLYHSLENFLDECFQTSS
	DPPIV_Tcor_XM_018522126.1	MHPVIIKSRDGLDLISYLSLPSGSQKDDELTTKSPLPMVLYVHGGPTARDDWGFNSVHQWLTNRGYALLSVNYRGSTGFGKSFMNAGNAQWAGKMHDDLIDAVDWAVQNKIADKEKVAIMGGSCRGYAALVGLTFTPDVFACAVDIVGPSSLETLLNIIPPYWMPALMALQIKIGADHTTEEGKEFLASRSPITYVERIKKPLLIGQGANDSRVKQSESDQIVEVMKQKNIPVTYVLYPDEDHGFARPENRLSFYAITERFLSHYLGEKFEDGGCDLKNSSIEIKHGEEFLPKIDNQCDEQRNKSSL
	DPPIV_Tcor_XM_018523102.1	MTSRKSRRQRMENMDTTSNESAGEQAFPDSTVPRKSWSELRAVVSDLRRKLSGVSAGSVPSSITFRSLPDGRTRIYFLSTPSNGWETTLLYVDIAHADHANGYRLHWQSVIEANFQSVSSMNRLSKEEQLLWERKRLATWGITSYEIHAESGKLVFPAASSLYQCVDTGFMPGPLFPSEIRMSTTGAKLCPQICPWNNALIAHTCSGDLYLSHSITGSSVRLTHARKGGRSLVDDPLTAGTPSYVMQEEFTRYIGYWWQPKSMFDGIYRIVYEEVDESDVKIYCFPSSNSDDVDEFRFPRAGMPNARSNLKMVQFRLTESLHIVDIEILELQYPLHIMFPWMEYMVRVGWTPDAQYVWVQLLDRKQQKLELVLLSIDNFCEPPPNTYNTENHFTPTSAS…
	DPPIV_Tcur_XM_025013358.1	MTFNRSQNVVRRLTTSGEPGIIYNGIPDWVYEEEVFGSPTATWYSPDGRYLAFATFNDTQVKDMAIFHYGIPGSLEDQYPTEVRIKYPKVGTPNPTVTLSVIDLTDPSSEAVTLEAPVDVVTSDNVLYNVNWWNQTHVITTWTNRVQNQSQLTMYNTQGDIKLVFFDEETEGWLQPNIPIKTGNYVLYLRREDSGTSAGRFRHIDRYEYKDDRFIKPVDLTPGPSEVHTILAVDSARGRVYYLATAPGEPTQRNLYSVPLDGSQEPTCISCELLTPEGNKCTYATASFSSQRSFYALTCAGPDPTTVTIYDENHQPVSTWTNNDLTRKLLSRKLMPKQKDFNITVNGYDCRVRLLLPPDFDENKSYPLLVFVYAGPNSARITDDHKIGYEHYFTTSRDV…
	DPPIV_Tcur_XM_025015793.1	MTFNRSQNVVRRLTTSGEPGIIYNGIPDWVYEEEVFGSPTATWYSPDGRYLAFATFNDTQVKDMAIFHYGIPGSLEDQYPTEVRIKYPKVGTPNPTVTLSVIDLTDPSSEAVTLEAPVDVVTSDNVLYNVNWWNQTHVITTWTNRVQNQSQLTMYNTQGDIKLVFFDEETEGWLQPNIPIKTGNYVLYLRREDSGTSAGRFRHIDRYEYKDDRFIKPVDLTPGPSEVHTILAVDSARGRVYYLATAPGEPTQRNLYSVPLDGSQEPTCISCELLTPEGNKCTYATASFSSQRSFYALTCAGPDPTTVTIYDENHQPVSTWTNNDLTRKLLSRKLMPKQKDFNITVNGYDCRVRLLLPPDFDENKSYPLLVFVYAAPNSVRITDDHKIGYEHYFTTSRDV…
	DPPIV_Tcur_XM_025018324.1	MTSRKGRRQRMENMDTTGNETTGEQAVPDSTVPRKSWSELRAVVSDLRRKLSGVSAGSVPGSITFRSLPDGRTRIYFLSTPSNGWETTLLYVDIAHADHANGYRLHWQPVIEANFQSVSSANRLSKEEQLLWERKRLATWGITSYEIHAESGKLVFPAASSLYQCVDTGFMPGPLFPSEIRMSTTGAKLCPQICPWNNALIAHTCSGDLYLSHSITGSSVRLTHARKGGRSLVDDPLTAGTPSYVMQEEFTRYIGYWWQPKSMFDGIYRIVYEEVDESDVKIYCFPSSNSDEVDEFRFPRAGMPNARSNLKMVQFRLTESLHIVDIEILELQYPLHIMFPWMEYMVRVGWTPDAQYIWVQLLDRKQQKLELVLLSIDNFCEPPPNTYNTENHFTPTSPN…
	DPPIV_Tcur_XM_025021015.1	MPNETFRRLNPAKFSLSPDQKFLLLAQNVKKLFRHSYLAQYVIYDLNTRECIVLTPYPEKDNHPYLLLAQWTPSGHGLVMVQDYDIYYRTGPLSNTAYRVTNTAVPGILSNGVPDWLYEEEILHSGEAIWMSPDGHVMLYASFNDSLVEEMHISWFGEGNKALYPDIRSLRYPKPGTPNPSVQLYVADLADPKNIRTKIVKPPPIIEHTDHYFSTASWVSQTEICITWLTRAQNFSVITICKSPMWHCQEIQRISGEGGWVDTPPEAPLFSINGSSYIAISPVKDGPAGYYKHIIWVNVLRKQVVPLTHGKFEVVRILVWDQVNNTIYFIGIPFMRPGQRHLYCVSSALPRMGSPLRPAICLTCTISSDMTNADENEYWTSSSNWQNGLTNRNEWHDHH…
	DPPIV_Tcur_XM_025022236.1	MFKVDWNTYLASRRNVIVAQIDGRGSGGQGYKLLHEVYYRLGSVEVADQLEVTEYLRDSLHFVDKRRVAVWGWSYGGFVAALVLAHPEQKVFQCGISVAPIVSWKLYDSAYAERYMGLPNVTSNYKGYAESNVYDKVRYLHDKMFYLVHGTADDNVQFQQSMALARHLAKEGILFRQQVYPDVSHTLAGVKGHLYLSMEQFLEDCFQKQVPVDTKAGLGSGGSGGMY
	DPPIV_Tcur_XM_025025553.1	FVAGDEILYRDEIGNLLIYNVSSAASKILLDSSNPDLLSSFDHHLSADRKYLLLALNYQKLYRHTYLAHYRIVNLETLTETILAANESTPLQLATWAPRGNALIYVHQNNIYYRPEAEVANDYQITNTGVFGTIYNGVPDWVYEEEVFSSNKAIWFSPSGTKLVFGYFDDSSTPIMTIPFYGYPGSLTFQYTSAIPIHYPKSGTTNPTVKLFCVDLDMVVQGNVTLVEIEHPPELSTSERILSAVDFPTDSLVYATWMNRVQNRAYFQLCDVDSLLPNCTIALSYGEKNGWVEQFEAPIFSEDGTSFLLILPQKQKNGSNWRHAVLVTNATSGRPTTTALTSGYFVVTEIVSWDREDSYLYYLATSERESAVQHLYRVSLLDPGHKSACLTCNVVRERD…
	DPPIV_Tcur_XM_025033832.1	MNASVNIERNSWRLPPDETVQVADPRSKSTQVKEDLTYGDGGHNWRSIVFALLVIGFVIAGIVTAIYLLGYVDELLYWSGRRLTLDECLRDDLTPHRLTPTWITHEKFVYQADDGSLTLLDTRHNVVSLLVSNHTLRQLNVQGYECSADLRYVLFRHNVKPVFRNTFTALYTVYDVTNDHHTPLRLQASRHMHQTRLQHATWLGNTSNLLMISENDIFLRLGPAATEDFRLTDTGVPGIIYNGVPDWLYQEEVLPRPQAIWPSPDGTHILYATFNDTRVSALEFPWFNMPGQDGAVPNPQSASKSFPPSRSVRYPRPGWPNPEVELWIMELGNLSSANNNNSTGNVTEPTKKKLKPPPFLDEQDYYLISADWVGDDASQIAVVWMTRMQNLSMVSACRA…
	DPPIV_Tpre_XM_014369412.2	MKDSVFDISDMTTRNYTASRRNWIIGMILLFVLVLVVTGAAVPLLGNHKASDVDALKSDQPALAYPGVTLREWLNGSFNARSFNGTWLSGREILYEDDNGDIVIFDVQARRSRSVFNISRTANMASFDQQFSADRKYLLLAFNYQRLFRHTYLAQYKIVNLETREETLLRSNGLGALQLALWAPEGNGLVYVYQSNIYYRPEAEIDKDYQITHTGEFGRVYNGVPDWVYEEEIFASNKAMWFSPSGNKLAFGYFDDTFTPIMSIPYYGLPGPRNQYPSVIPVHYPKSGVRNPTVKLFHVDLEAVAKGSNVELVEIKPPAPLANQEAILATVAFPTEDLVSVTWMNRVQNQAYFRMCSVANHNCSTALEYREKHGWVEQFIPPLFSKDGKSFLLILPQKQ…
	DPPIV_Tpre_XM_014374579.2	MDSSADTVLDTGGLAVGDILLADHNNHHHNHHHHQLNHLHHQLQPSFIQQQQQQQPQPAAAAAAAAPQNSGSNSEFANCFATAAASCEFVIGGDDHNDRVNNATTCFAPGGPTSSSSTTTTTSTTANSADGGGKKTWNELRAAVSDLRRKVSSLSSGSVPGSINFRSLPDGRIRIYFLSTPSNAWERTLLYADVAHSDHANGYRLQWQPVLENNFQWLINYLPIMSSANQLSKEEQLLWERKRLATGGITSYEIHPEGGKLVFPAASSLYQCIDTGFMPGPLFPSELRMSTSGAKLCPQICPWNNALVAYTCAGDIHVSHSITGSSARLTYAKKGGKSLAEDPLSAGTPSYVMQEEFTRYIGYWWQPVSPDGIYRILYEEVDESDVKIFCFPSSDTSQE…
	DPPIV_Tpre_XM_014378177.2	MADDNLYDDEELVSTNPNQRNWRGILIALLVIIAVLALIVTSVALLTPPDESSRIKGQRLKLSDVLYGELTPLLFNGTWVNHRQICYRDTWGGVSLLDVSSSNFSSINLVHDNVFKRFTPAKFSLSPDQKFLLIAHNMKQLFRYSYLAQYTVYDLASGATVAIKIQENGPGGGGQPYLLSARWTPRGHKLIIVHDYDIYYKLDPHSSTSYRVTNNAVPGIISNGLTDWLYEEEILHSSDAIWMSKDSQVLLYASFNDSLVKEQHNTWYGDGGHLVYPEIRSLRYPKPETPNPTVSLFVADLADPNNINVKSVKPPPIIEATDHYLTGATWISPNEICITWMNRLQNLSVISICKNPLWKCQEVQQIQGDEHGAWLDSPSEPPIFTLNGSHYITIAPVKQ…
	DPPIV_Tpre_XM_014382916.2	MLAREIILLCLIVTLSLVYGRSTDHGTTPKPSKRPYALDEVIATSFSGEGFNGTWISETEIFYRVDERLLKYDVASKTTEEIASDKIFDAVGNFRFILSPDKNYVLIRNISESVYRHSSLSIYHVYDLHNKTKKPLANGQLLSTAIWAPVGSSLAYVLKNDIYYQRISKWETRRVTFDGQLQEIYNGVPDWVYEEEVFGSDKTLWFAPNGEYLAFATFNDTQVPEAVILRYGNPGDLKNQYPTEDKFRYPKAGATNPDVTLNLIDLSDHGSTLKPLPTPVKVVGSEAILNAVRWLDNNRLIARWTNRVQNVSNLGIYSLNGQWSPLDAEKVPHGWVLFAQQAPILDKDHLLVLATRPGAESDRLGSFGHLLRYRLLDGVWDGEEDLTPGNMWVQAVHGV…
	DPPIV_Tpre_XM_023460415.1	MNASVNVERNSWRLPPDETIQDLTYPGDGHNWRSIIFSLLVISTVIAGICTAIYLLGYVDELLYWSGRRLTLEECLHGDLTPQRLAPTWVAHDKFIFQADDGSLALLDASNNTVSLLVSNHTLRQLNVQDYQCSTDLRYVLFKHNVKLVFRHTFTAHYTVYDVTNDHHMPLHLQTASRIQQTRLQHAAWLGNSSALLMVSNNDIYVRQSPGLAEDIRLTDTGQPGVIYNGVPDWLYQEEIMPRPDCTWPSSDGSRLLFATFNDTTVRALEFPWFGQTNNAEVVRKGAFPPSRSVRYPTPGSPNPEVDLWLVDFTNVTNVYNNITNVTSAMPAKLKLKPPPVFDGQDYYLISAGWVGDDSSQVAVVWMTRSQNLSVVSACRAPNWECEEKHSERAPEGQW…
	DPPIV_Tsep_XM_018486593.1	MTSRKSRRQRMKNMDTTSNESAGEQAFPDSTVPRKSWSELRAVVSDLRRKLSGVSAGSVPSSITFRSLPDGRTRIYFLSTPSNGWETTLLYVDIAHADHANGYRLHWQPVIEANFQSVSSVNRLSKEEQLLWERKRLATWGITSYEIHAESGKLVFPAASSLYQCVDTGFMPGPLFPSEIRMSTTGAKLCPQICPWNNALIAHTCSGDLYLSHSITGSSVRLTHARKGGRSLVDDPLTAGTPSYVMQEEFTRYIGYWWQPKSMFDGIYRIVYEEVDESDVKIYCFPSSNSDEVDEFRFPRAGMPNARSNLKMVQFRLTESLHIVDIEILELQYPLHIMFPWMEYMVRVGWTPDAQYVWVQLLDRKQQKLELVLLSIDNFCEPPPNTYNTENHFTPTSAS…
	DPPIV_Tsep_XM_018491818.1	MSKAIFNVASGDISDLMTKNKQRYKWRLLACGIVLIIVLALVIAAAILLTGSPDSTASRTNGAAGISLEEWLSGSLSPKSFNGTWISGDEILYRDEIGNLLIYNVSSAASKILLDSSNPDLLSSFDHHLSADRKYLLLALNYQKLYRHTYLAHYRIVNLKTLTETILAANESTPLQLATWAPRDNALIYVHQNNIYYRPEAEVANDYQITNTGVFGTIYNGVPDWVYEEEVFSSNKALWFSPSGTKLVFGYFDDSSTPIMTIPFYGYPGSLSFQYTSAIPIHYPKSGTTNPTVKLFFVDLDMVVQGNVTLVEIEHPPELSTSERILSAVDFPTDSLVYATWMNRVQNRAYFQLCDVDNLLPNCTTALSYSETNGWVEQFEAPTFSEDGMSFLLILPQIQ…
	DPPIV_Tsep_XM_018494140.1	MADHDNIYDDEELVSTNPNQRNWRGILIALLVIVAVLALIVTSVALLTPPDDGPRVRGTRLHLSEVLSGELSPLLFNGSWASNRHICYRDIWGGISLLNVSSIVSRSLMPNETFRRLNPVKFSLSPDHQFLLLAQNVKKLFRHSYLAQYIVYDVNSRECVALTPYPEKESHPYLLLAQWTPRGHGLVMVQDYDIYYTTSPTSNTAYRVTNTAVPGILSNGVPDWLYEEEILHSAEAIWMSPDGHMMLYASFNDSLVEEMHISWFGEGNKALYPDIRSLRYPKPGTPNPSVRLYVADLVEPKNIRTKIVKPPPVIEHTDHYFSTASWVSLTEVCITWLTRVQNFSVITICKSPMWHCQEIQRISNENNHGWVDTPPEAPLFSTNGSSYIAITPVKDGPTG…
	DPPIV_Tsep_XM_018500243.1	MNASVNVERNSWRLPPDETVQVADPRSKSAQDLTYADGGHNWRSIIFSLLVIGFVIAGIVTAIYLLGYVDELLYWSGRRLTLDECLRDDLTPHRLPPTWITHEKFVYQADDGSLTLLDTRNNVVSLLVSNHTLRQLNVQDYECSSDLRYVLFRHNVKPVFRNTFTALYTVYDVTNDHHTPIRLQASRHMHQTRLQHAAWLGNTSNLLMISENDIFLRMGPTSTEDTRLTDTGVPGVIYNGVPDWLYQEEVLPRPQAIWPSPDGTHVLYATFNDTRVSALEFPWFGTPGQDGAGPNPLSASRSFPPSRSVRYPRPGFPNPEVDLWVIDLSNVSSANYNGTGNVTWSTKIKLRPPALLDEQDYYLISAGWVGEDASQIAVVWMTRMQNLSIVSACRTSTWE…
	DPPIV_Tsep_XM_018500245.1	MIIMARHTPLQLLILFAFVIVIGQSRTVPNNNDTDIRNNDEIELRKSFFLEEIYLYTYYSSGFNGSWISDNEFIVGSIITGDITITNVKTKETRQIFNGTDLPLPYKLSTATISADKQYILFGYNTRRVFRHSTVKNYVVYDIQDGTFEEIENGTFISLALWSPIGSDLVYVFDNDIYHMTFNRSQNVVRRLTTSGEANIVFNGIPDWVYEEEVFGSATAMWFSPDGQHLAFATFNDTVVKDMAYFHYGTPGSLEDQYPTEVKIKYPKVGTPNPVVSLSVIDLFDPLSEAVILEAPINEVTSGNILYIVSWWDETHVLATWTNRVQNQSQMTMYDIQGDAKLVLSDEETEGWLQPNLPIRTRDYILLLRREPSGTSAGRFRHINRYEYKDGQFIMPLDL…
	DPPIV_Tzet_XM_018444457.1	MADHDNIYDDEELVSTNPNQRNWRGILIALLVIVAVLALIVTSVALLTPPDDGPRVRGTRLRLSEVLSGELSPLLFNGSWASNRHICYRDIWGGISLLNVSNIVSRSLMPNETFRRLNPVKFSLSPDHQFLLLAQNVKKLFRYSYLAQYIVYDVNSRECVALTPYPEKESHPYLLLAQWTPRGHGLVMVQDYDIYYTTSPTSNTAYRVTNTAVPGILSNGVPDWLYEEEILHSAEAIWMSPDGHMMLYASFNDSLVEEMHISWFGEGNKALYPDIRSLRYPKPGTPNPSVRLYVADLVDPKNIRTKIVKPPSVIEHTDHYFSTASWVSLTEVCITWLTRVQNFSVITICKSPMWHCQEIQRISNENNHGWVDTPPEAPLFSTNGSSYIAITPVKDGPAG…
	DPPIV_Tzet_XM_018453687.1	MAENYLSTTFSRNSVLPGLLGAGELVFERDSEKQASILLSLKCLINFVRNCRDDVFYLHVLQHCVFNDIDSNLFFVSCRYLQDKLPFIDRTRTAIWGWSYGGYATGMTLAMDLKGVFKCGMSVAPVTDWALYDSIYTERFMGLPTVTDNLQGYEHGQLLNKVENIKNKMYYLIHGTLDDNVHYQQSLMLAKVLEQKDILFRQQTYTDEDHGIVQSRAHLYHSLENFLDECFQTSS
	DPPIV_Tzet_XM_018458164.1	MNASVNIERNSWRLPPDETVQVADPRSKSAQDLTYADGGHNWRSIIFSLLVIGFVIAGIVTAIYLLGYVDELLYWSGRRLTLDECLRDDLTPHRLPPTWITHEKFVYQADDGSLTLLDTRNNVVSLLVSNHTLRQLNVQGYECSSDLRYVLFRHNVKPVFRNTFTALYTIYDVTNDHHTPIRLQASRHMHQTRLQYAAWLGNTSSLLMISENDIFLRMGPASTEDTRLTDTGIPGVIYNGVPDWLYQEEVLPRPQAIWPSLDGTHVLYATFNDTRVSALEFPWFGTTGQDGAGPNPLSVSRSFPPSRSVRYPRPGFPNPEVDLWIIDLSNVSSANYNGTGNVTWSTKIKMRPPALLDEQDYYLISAGWVGEDTSQIAVVWMTRMQNLSIVSACRAPTWE…
	DPPIV_Tzet_XM_018458167.1	MIIMARHMPLQLLILFAFVIVIGQSRTVPNTNDTDIRNKDEIQHRKPFFLEDIYSYTCCPSGFNGSWISDNEFIVGSTITGDITTTNVKTGETKQIFNGTDLLSYKFSTATISADKQYILFGYNTRRVFRHSTVKNYVVYDIQNGTFEEIANGTFISLALWSPIDSNLVYVLDNDIYHMTFNRNQNVVRRLTTSGEPNIVYNGIPDWVYEEEVLASATAVWFSPNGQHLAFATFNDTVVKDMAYFHYGTPGSLEDQYPTEVKIKYPKAGTPNPVVSLLVIDLFDPLSEAVTLEAPINEVTSDNVLYTVSWWNKTHVIATWTNRVQNQSQMTMYNIQGDVKLVLSDEETEGWLQPNIPIRTRDYILLLRREPSGTNAGRFRHINRYEYKDGQFIIPLDLT…
	DPPIV_Tzet_XM_018459872.1	MSGATKYPMLVYVYGGPDSYQVTEKFNIDWGTYLVTNKSIIYAAIDGRGSGLMGNDMLFAGYRRLGTVEIVDQINVTR
	DPPIV_Tzet_XM_018460810.1	MTSRKGRRQRMENMDTTGNESVGEQAVPDSTVPRKSWSELRSVVGDLRRKLSGVSAGSVPSSITFRSLPDGRTRIYFLSTPSNGWETTLLYVDIAHADHANGYRLHWQPVIEANFQSVSSGNRLSKEEQLLWERKRLATWGITSYEIHAESGKLVFPAASSLYQCVDTGFMPGPLFPSEIRMSTTGAKLCPQICPWNNALIAHTCSGDLYLSHSITGSSVRLTHARKGGRSLVDDPLTAGTPSYVMQEEFTRYIGYWWQPKSMFDGIYRIVYEEVDESDVKIYCFPSSNSDEVDEFRFPRAGMPNARSNLKMVQFRLTESLHIVDIEILELQYPLHIMFPWMEYMVRVGWTPDAQYVWVQLLDRKQQKLELVLLSIDNFCEPPPNTYNTENHFTPTSAS…
	DPPIV_Veme_XM_012007669.1	MTSRKGRRQRMENMDTTDNEPTREQTVPDSTVPRKSWSELRAVVSDLRRKLSGVSAGSVPSSITFRSLPDGRTRIYFLSTPSNGWETTLLYVDIAHADHTNGLRLPWQPVIEANFQSVSSTNRLSKEEQLLWERKRLATWGITSYEIHAESGKLVFPAASSLYQCVDTGFMPGPLFPSEIRMSTTGAKLCPQICPWNNALIAHTCSGDLYLSHSITGSSVRLTHARKGGRSLADDPLTAGTPSYVMQEEFTRYIGYWWQPKSMFDGIYRIVYEEVDESDVKIYCFSSSNSDEVDEFRFPRAGMPNARSNLKMVQFRLTESLHIVDIEILELQYPLHIMFPWMEYMVRVGWTPDAQYVWVQLLDRKQQKLELVLLSIDNFCEPPPNTYNTENHFTSTSAS…
	DPPIV_Veme_XM_012007836.1	MSPDGHMMLYSSFNDSLVEGMHISWFGEGNKAIYPDIRSLRYPKPETPNPSVRLYVADLVDPKNIRTKIVKPPPIIEHTDRYFSTASWTSLTEVCITWLTRAQNFSVITICKSPMWHCQEIQRISGEVAWVDTPPEPPLFSVNGSSYIAISPVKDGPTGYYKHIIWTNVLRKQTVPLTHGKFEVVRILVWDQTNNTIYFIGIPFMRPSQRHLYRVSATPRMRKPCANF
	DPPIV_Veme_XM_012009057.1	MTKSKQRYRWRLLACGIVIIIVLALVIAAAILLTGSPDSTASRTNGAPGISLEEWLSGSLSPKSFNGTWISGDEILYRDEIGNLLIYNVSSAASKILLDFSNPDLLSSFDHQLSADRKYLLLALNYQKLYRHTYLAHYRIVNLDTLLETVLAANESTPLQLATWAPRGNALIYVHQNNIYYRPEAEVANDYQITNTGVFGTIYNGVPDWVYEEEVFSSNKALWFSPSGTKLVFGYFDDSSTPIMTIPFYGYPGSLTFQYTSAIPIHYPKVSTRLSYCIYREEIFSFRCRYYLATSERESAVQHLYRVSLLDPGRKSACLTCNVVRERDGSRCLYNSAKFSTDNSHYVLTCAGPGVPDIAIYNKNTTLLSVWEDNSVVTDIIMEKSQPIVHRYKVSVPGG…
	DPPIV_Veme_XM_012010496.1	MADHENIYDDEELVSSNPNQRNWRGILIALLVIVAVLALIVTSVALLTPPDDGPRVRGTRLRLSEVLSGELSSLLFNGSWASNRHICYRDIWGGISLLNVSNIVSRSLMPNETFRRLNPAKFSLSPDHKFLLLAQNMKKLFHYSYLAQYVIYDLNTRECIQLTPYPEKVGHPYLLLAQWTPRGHGLVMVQDYDIYYTTSPLSNTAYRVTNTAVPGILSNGIPDWLYEEEILHSGEALWMSPDGHMMLYASFNDSLVEEMHISWFGEGNKALYPDIRSLRYPKPGTPNPSVRLYVADLVDPKNIRTKIVKPPPIIEHTDHYFSTASWVSLTEVCITWLTRAQNFSVITICKSPMWHCQEIQRISGEGAWVDTPPEAPLFSVNGSSYIAISPVKDGPTGYY…
	DPPIV_Veme_XM_012015676.1	MARHTPLQLLVLCAFVIVIGQSRAVAYIDSSDIPNKNMDETAKEPFSLMDVYTNFFYMTGFNGTWISDFEIMITDMFFGDVKITDVKTGKSNSIFYGKDIPLLYKMSTVSATISPNRKYILLGCNTLFVYRHSTLKMYMVYDMQRKAFRTIANAAYLSLATWSPIGSNLVYVLDNDIYYMTLTRGGDVVRRLTYSGKPGKIYNGIPDWAYEEEVYASPTALWYSPDGQYLAFASFNDTQVKTMTWSDYGSPGSLKDQYPTQVEIKYPKAGTPNPVVSLSVIDLSDPSSKVVALKAPDVVTSDNVLYAVSWWNETHVVATWTNRVQNQSQLTMYDMQGDAKLVLYDEETEGWLQPNSPIKAGDYALLLRREDSGTGDGRFRHIVKYLNEDDQFIKPVDLT…
	DPPIV_Veme_XM_012015677.1	MNASVNVERNSWRLPPDETVQVADPRSKSAQVKEDLTYGDGGHNWRSIIFSLLVIGFVIAGIVTAIYLLGYVDELLYWSGRRLTLDECLRDDLTPHRLPPTWITHEKFVYQADDGSLTLLDTRNNAVTLLVSNHTLRQLNVQGYECSSDLRYVLFKHNVKPVFRNTFTALYTVYDVTNDHHTPLRLQGSILRHQTRLQYATWLGNTTSILLISENDIFLRLGPTSTEDTRLTDTGVPEVIYNGVPDWLYQEEVLPKPQAIWPSPDGTHILYATFNDTKVSALEFPWFNTPGQDGTGPNPRGASKSFPPSRSVRYPRPGWPNPEVELWVMELGNVSSTNYNSSTGNVTWPTKMRLKPPLFLDGQDYYLISAGWVGEDASQIAVVWMTRMQNLSMVSACRA…
	DPPIV_Veme_XM_012028038.1	MNRVQNRAYFQLCDVDGPLPNCTTALSYGEKNGWVEQFEAPIFSEDGTSFLLILPQKQKNGSNWRHVALVTNATSGRPTTAALTSGYFVVTEIVSWDRENSYL
	DPPIV_Waur_XM_011686633.1	MIVMAGQTPLQLLILFAFTIVIGQSKTIPRVDDTDIRYKDDIQLRKPFTLEETYLGLYYSFGFNGTWISDNEIMVGNIITGDITITDVKTKKNRRFFNGLDLPLPYRISVATISADRQYILFSYNIRHVYRHSTVKNYVVYNVQNGTFVKIANEAFISLAIWSPIGSDLVYVLDNDIYHMTFNHDQNVVRRLTTNGEPGIVYNGIPDWVYEEEVFGSGTAMWYSPNGRYLAFASFNDTLVKDIAYLHYGAPGSLEDQYPTEVKIKYPKVGTTNPMVSLSVIDLSDPSSEAVTLEAPAEVTSDNVLYFVNWWNATHVLATWTNRVQNQSQITMYNTQGDAKSVLCDEETEGWLQPNFPIRSRDYLLLLRREPSGTSAGRFRHINRYEYKDGQFVMPVDLT…
	DPPIV_Waur_XM_011686634.1	MNASVNIERNSWRLPPDETVQVADPRSKSAQVKEDLTYADGGHNWRSIVFSLLVIGFVIAGIVTAIYLLGYVDELLYWSGRRLTLDECLRDDLTPHRLPPTWITHEKFVYQADDGSLTLLDTRNNVVSLLVSNHTLRQLNVQGYECSSDLRYVLFMHNVKPVFRNTFTALYTVYDVTNDHHTPLRQASRHLHQTRLQYATWLGNTSSLLMISENDIFLRMGPSATDDTRLTDTGVPGVIYNGVPDWLYQEEVLPKPQAIWPSLDGTHILYAMFNDTRVSALEFPWFGTSGQDGVGPNFLSASRSFPPSRSVRYPRPGLPNPEVELWIMDLGNVSSLNYNGTGNVTWSTKMKLRPPTILDEQDYYLISAGWVGEDASQIAVVWMTRMQNLSIVSACRAPT…
	DPPIV_Waur_XM_011686826.1	MNRLQNLSMISICKSPMWHCQEIYRIKNDKGWVDTPPEAPLFSINGSSYIAISPVDDGPAGFYKHIIWANVLRKQVVPLTHGKFEVVRILVWDQTNNTIYFIGIPFMRPGQRHLYRVSSTLPPTGSPLRPAICLTCTISSDTTNDEGEHRTSSSNWQNGLPIRNEWHDDHYEIHIDNINNKEHRQAKDISKKDKLKNRNVLKSGDPPCQYHNAIFPSADCEYFILECLGPGIPIVALYKMEMSVPRFIMPLQNNTLLREKIANIALPQVKTFPVQISGGYNAQVRLHLPPGLREDEITRYPLVVQV
	DPPIV_Waur_XM_011690569.1	MLTESVSDSAGRMAVRHYAHQYTMRLTDEKIADGNVSSENSDAEDYYPLVHHSVNTAMVNNANARRRAKEAGWDETDLMTKNKQRYRWRLLACGIVIIIVLALVIAAAILLTGRPDSSSSRRNGAPGISLEEWLSGSLSPKSFNGTWISGDEILYRDEIGNLLIYNVSSAASKILLDSSNPDLLSSFDHHLSADRKYLLLALNYQKT
	DPPIV_Waur_XM_011692214.1	MTSRLARRQQRMENMDLTSNESAGEQQPVPDSTVPRKSWSELRAVVSDLRRKLSGVSAGSVPSSITFRSLPDGRTRIYFLSTPSNGWETTLLYVDIAHADHANGYRLHWQPVIEANFQSVSSANRLSKEEQLLWERKRLATWGITSYEIHAESGKLVFPAASSLYQCVDTGFMPGPLFPSEIRMSTTGAKLCPQICPWNNALIAHTCSGDLYLSHSITGSSVRLTHARKGGRSLVDDPLTAGTPSYVMQEEFTRYIGYWWQPKSMFDGIYRIVYEEVDESDVKIYCFPSSNSDEVDEFRFPRAGMSNARSNLKMVQFRLTESLHIVDIEILELQYPLHIMFPWMEYMVRVGWTPDAQYVWVQLLDRKQQKLELVLLSIDNFCEPPPNTYNTENHFTPTS…
	DPPIV_Waur_XM_011695050.1	LYRHTYLAHYRIVNLETLTETILAANESTPLQLATWAPRGNALIYVHQNNIYYRPEAEVANDYQITSNGVFGTVYNGVPDWVYEEEVFSSNEALWFSPSGTKLVFGYFDDSNTPIMTIPFYGYPGSLTFQYTSAIPIHYPKSGTTNPTVKLFCVDLDMVVQGNVTLVEIEHPPELSASERILSAVDFPTDSLVYATWMNRVQNRAYFQLCDVDSLLPNCTTALSYSERNGWVEQFEAPIFSEDGTSFLLILPQIQKNGSNWRHVVLVTNATSGRPTTIALTSGYFVVTELASWDREDSYLYYLATSERESAVQHLYRVPLLDPGHKSTCLTCNIVREKDGSRCLYNSAKFSTDNSHYVLTCAGPGVPDIAIYNKNTTLLSVWEDNKVVTDIIDERSQPI…
	DPPIV_Waur_XM_011707573.1	MHNETFRRLNPVKFSLSPDRRFLLLAQNVKKLFRYSYLAQYVVYNIDSRECIALTPYPEKNSHPYLLLAQWTPRGHGLVMVQDYDIYYTTSPTSNTAYRVTNTAVPGIVSNGIPDWLYEEEILHSGEAIWMSPDGHMMLYASFNDSLVEEMHISWFGEGKKALYPDIRSLRYPKPGTPNPSVRLYVADLVDPKNIRTKIVKPPKDIEQA
	SgVnDPPIV	MNRSFNLDICKILLFGLFLIVFPSIGTVSGQTKEWQRQPINLDETYDGSLLGISFNGSWINDSEFLFKRSNSFEIYAFNADDLTTRVYYKLPNVFSLFKTQHVFSPTGRYILISDLIMPGHRHTMLRKYSIYDTVKQKHISLAKGQMLPLAMWVSYEDNIIYSLRNDLYHLKLSPDKKVVRRLTNTGIPGIIFNGVPDWIYEEEVVQSSKTLWVSPNGQYLAFATLNDTDVKEMIYPVYGLPSSLDFQYPALLSLKYPKAGTKNPKITFHLIDLFDSNSQTKVLSAPTENLGKDNILFVVSWLDERTLAATWTNRVQNQGEIAIYDAVTGKREKLLELREPEGWLELGPILRHGDYIVMLKSQDSGTPAGRFKHVTRFQYTENRLSNETDLTPGPQAVH…
	SgDPPIV1	MNASVNIERNSWRLPPDETVQVADPRSKSAQVKEDLTYGEGGHNWRSIVFSLLVIGFVIAGIVTAIYLLGYVDELLYWSGRRLTLEECLRGDLTPHRLPPTWISHDKFVYQGDDGSLTLLDTSNNTLTLLVSNHTLRQLNVQGYQCSSDLRYVLFKHNVKPVFRHTFTAHYTVYDVTNDHHTPLRLYATYASRRLQQTRLQHAAWLGNTTALLMISDNDIYLRTAPSAPDDVRLTNTGLPGVIYNGVPDWLYQEEVLPRPEALWPSHDGSHLLFASFNDSRVTALEFPWFGTSLGPDGGVPISSPLGSSKRASFPPSRSVRYPTPGSLNPEVDLWLMDIGSTISSLLGSNLTSVTNVTSVPHRTRLKPPPVLDGQDYYLISAGWVGDDSVQIAVVWMTR…
	SgDPPIV2	MADHDNIYDDELVSANPNQRNWRGILIALLVIVAVLALIVTSVALLTPPDEGPRVRGARLRLSEVLSGDLYPLLFNGSWVSSRHICYRDIAGGISLLDAADPNVTSRSLMPSEIFRRLNPAKFSLSPDHKYLLLAQNVKKLFRYSYLAQYTVYDVNTRETIALTPHPEKDVHPYLLLAQWTPRGHGLVMVQDYDIYYRTGPLSNTGYRVTDTAVPGILSNGLPDWLYEEEILYSAEAIWVSPDGHMMLYATFNDSLVEEMHISWFGEGNKALYPDIRSLRYPKPGTPNPTVKLYVADLADPKNIRTRAVKPPPVIEHTEHYFTTAAWVSLTEVCITWLTRAQNLSVVTICKSPMWHCQEIQRISGEDRGWVDTPPEAPLFATNGSSYIAISPVKDGPAG…
	SgDPPIV3	MESEMMILRKDLMTKSKQRNWRRLLAVGLVAIVVLTLVVTAAILLTGRPESSTSGTPGAPGISLEEWLAGSLSAKSFNGTWLSGDEILYRDENGNLLLHNVTKRSSRVILDTTSPSLSSTFDHQISADRKYLLMALNYQKLYRHTYLAQYKIVNLETRVETSLAANDSASLQLATWAPRGNALIYVHQNNIFYRPEAEVPIDYQITSNGIFGTIYNGVPDWVYEEEVFSSNKALWFSPSGTKLAFGYFDDSHTPIMNIPFYGYPGSLTFQYTSAIPIHYPKSGTTNPSVKLFVVDLEKVVRGNGSLIEVEHPPELSSVERILAAVAFPSDDLLQATWMNRVQNRAYFHLCDVSSINPNCSTVLSYLERNGWVEQFEPPKFSKDGTAFLLILPRKQNDGT…
