# Supplementary material for: Molecular Characterization and Functional Analysis of the Dipeptidyl Peptidase IV from Venom of the Ectoparasitoid Scleroderma guani
Source: Toxins (Basel). 2023 Apr 27;15(5):311. doi: 10.3390/toxins15050311 (PMC10222045; doi:10.3390/toxins15050311)
Supplement: Supplementary file 1 [file toxins-15-00311-s001.zip › Table S3.xlsx]

## Sheet: Table S3
Table S3. Statistics of the transcriptomic sequencing.
Sample name	Raw reads	Clean reads	Clean bases (G)	Error rate (%)	Q20 (%)	Q30 (%)	GC content (%)
CK-6 h-1	46897732	46659980	7	0.02	96.9	91.9	48.41
CK-6 h-2	45457296	45240720	6.79	0.02	96.92	91.87	43.95
CK-6 h-3	46987412	46720032	7.01	0.02	96.53	91.03	43.79
CK-24 h-1	45589202	45378706	6.81	0.02	97.06	92.15	47.52
CK-24 h-2	42369168	42181590	6.33	0.02	96.76	91.5	46.96
CK-24 h-3	43036018	42821198	6.42	0.02	96.77	91.6	46.3
SgVnDPPIV-6 h-1	46164852	45875028	6.88	0.02	96.22	90.53	47.18
SgVnDPPIV-6 h-2	39738660	39482998	5.92	0.02	96.12	90.33	47.34
SgVnDPPIV-6 h-3	50422208	50139574	7.52	0.02	96.26	90.53	44.97
SgVnDPPIV-24 h-1	40544382	40280918	6.04	0.02	95.81	89.7	44.22
SgVnDPPIV-24 h-2	39180052	39011892	5.85	0.02	96.51	90.97	45.49
SgVnDPPIV-24 h-3	45168802	44902832	6.74	0.02	96.1	90.21	46.05
