# Supplementary material for: Molecular Characterization and Functional Analysis of the Dipeptidyl Peptidase IV from Venom of the Ectoparasitoid Scleroderma guani
Source: Toxins (Basel). 2023 Apr 27;15(5):311. doi: 10.3390/toxins15050311 (PMC10222045; doi:10.3390/toxins15050311)
Supplement: Supplementary file 1 [file toxins-15-00311-s001.zip › Table S5.xls]

## Sheet: Table S5
Table S5. Detailed results of the Gene Ontology (GO) enrichment analysis of the differentially expressed genes in Tenebrio molitor pupae envenomated by SgVnDPPIV.
Time	Class	GO name	GO ID	GO level	P value	Enrichment score	Hits genes counts In selected set	Hits genes counts in background	Al genes counts In selected set	All genes counts In background	Genes of selected set In GO term	Corrected P value (BH method)
6 h	Molecular function	monooxygenase activity	GO:0004497	4	1.16475e-08	35.1659	6	145	19	16147	cds-KAH0813532.1,cds-KAH0813530.1,cds-KAH0811009.1,ENA|AKZ17694|AKZ17694.1,ENA|CAG9029861|CAG9029861.1,ENA|AKZ17693|AKZ17693.1,	1.77042e-06
	Molecular function	oxidoreductase activity, acting on paired donors, with incorporation or reduction of molecular oxygen	GO:0016705	4	9.7472e-08	24.6331	6	207	19	16147	cds-KAH0813532.1,cds-KAH0813530.1,cds-KAH0811009.1,ENA|AKZ17694|AKZ17694.1,ENA|CAG9029861|CAG9029861.1,ENA|AKZ17693|AKZ17693.1,	7.40787e-06
	Molecular function	oxidoreductase activity	GO:0016491	3	0.00145901	3.77468	7	1576	19	16147	cds-KAH0813532.1,cds-KAH0813530.1,cds-KAH0811009.1,ENA|AKZ17694|AKZ17694.1,ENA|CAG9029861|CAG9029861.1,ENA|AKZ17693|AKZ17693.1,ENA|CAG9031640|CAG9031640.1,	0.0130453
	Cellular component	endoplasmic reticulum membrane	GO:0005789	5	1.97117e-05	7.45297	7	886	18	16980	cds-KAH0813532.1,cds-KAH0813530.1,cds-KAH0811009.1,ENA|AKZ17694|AKZ17694.1,ENA|CAG9029861|CAG9029861.1,ENA|AKZ17693|AKZ17693.1,evm.model.CONTIG1360_PILON.6,	0.00240483
	Cellular component	endoplasmic reticulum subcompartment	GO:0098827	4	2.15124e-05	7.35338	7	898	18	16980	cds-KAH0813532.1,cds-KAH0813530.1,cds-KAH0811009.1,ENA|AKZ17694|AKZ17694.1,ENA|CAG9029861|CAG9029861.1,ENA|AKZ17693|AKZ17693.1,evm.model.CONTIG1360_PILON.6,	0.00131226
	Cellular component	obsolete endoplasmic reticulum part	GO:0044432	0	9.95319e-05	5.7924	7	1140	18	16980	cds-KAH0813532.1,cds-KAH0813530.1,cds-KAH0811009.1,ENA|AKZ17694|AKZ17694.1,ENA|CAG9029861|CAG9029861.1,ENA|AKZ17693|AKZ17693.1,evm.model.CONTIG1360_PILON.6,	0.00303572
	Cellular component	endoplasmic reticulum	GO:0005783	6	0.00110317	3.92355	7	1683	18	16980	cds-KAH0813532.1,cds-KAH0813530.1,cds-KAH0811009.1,ENA|AKZ17694|AKZ17694.1,ENA|CAG9029861|CAG9029861.1,ENA|AKZ17693|AKZ17693.1,evm.model.CONTIG1360_PILON.6,	0.0224311
	Cellular component	nuclear outer membrane-endoplasmic reticulum membrane network	GO:0042175	4	2.60692e-05	7.13874	7	925	18	16980	cds-KAH0813532.1,cds-KAH0813530.1,cds-KAH0811009.1,ENA|AKZ17694|AKZ17694.1,ENA|CAG9029861|CAG9029861.1,ENA|AKZ17693|AKZ17693.1,evm.model.CONTIG1360_PILON.6,	0.00106015
	Cellular component	organelle subcompartment	GO:0031984	3	0.000389553	4.65679	7	1418	18	16980	cds-KAH0813532.1,cds-KAH0813530.1,cds-KAH0811009.1,ENA|AKZ17694|AKZ17694.1,ENA|CAG9029861|CAG9029861.1,ENA|AKZ17693|AKZ17693.1,evm.model.CONTIG1360_PILON.6,	0.0095051
	Biological process	lipid catabolic process	GO:0016042	5	0.000157339	9.23922	5	487	20	17998	cds-KAH0813532.1,cds-KAH0813530.1,cds-KAH0812673.1,cds-KAH0822277.1,ENA|CAG9029861|CAG9029861.1,	0.00484822
	Biological process	lipid metabolic process	GO:0006629	4	9.21307e-08	5.74404	12	1880	20	17998	cds-KAH0813532.1,cds-KAH0813530.1,cds-KAH0822142.1,cds-KAH0812673.1,cds-KAH0811009.1,ENA|AKZ17694|AKZ17694.1,cds-KAH0822277.1,ENA|CAG9029861|CAG9029861.1,ENA|AKZ17693|AKZ17693.1,ENA|CAG9020794|CAG9020794.1,cds-KAH0815338.1,cds-KAH0810597.1,	6.10366e-05
	Biological process	cellular lipid metabolic process	GO:0044255	5	1.56916e-06	5.89325	10	1527	20	17998	cds-KAH0813532.1,cds-KAH0813530.1,cds-KAH0812673.1,cds-KAH0811009.1,ENA|AKZ17694|AKZ17694.1,cds-KAH0822277.1,ENA|CAG9029861|CAG9029861.1,ENA|AKZ17693|AKZ17693.1,cds-KAH0815338.1,cds-KAH0810597.1,	0.000148509
	Biological process	fatty acid metabolic process	GO:0006631	8	5.58869e-05	8.26861	6	653	20	17998	cds-KAH0813532.1,cds-KAH0813530.1,cds-KAH0811009.1,ENA|AKZ17694|AKZ17694.1,ENA|CAG9029861|CAG9029861.1,ENA|AKZ17693|AKZ17693.1,	0.00217794
	Biological process	monocarboxylic acid metabolic process	GO:0032787	7	8.24695e-05	6.07454	7	1037	20	17998	cds-KAH0813532.1,cds-KAH0813530.1,cds-KAH0811009.1,ENA|AKZ17694|AKZ17694.1,ENA|CAG9029861|CAG9029861.1,evm.model.CONTIG556_PILON.6,ENA|AKZ17693|AKZ17693.1,	0.0029533
	Biological process	carboxylic acid metabolic process	GO:0019752	6	0.000560553	3.82326	8	1883	20	17998	cds-KAH0813532.1,cds-KAH0813530.1,cds-KAH0811009.1,ENA|AKZ17694|AKZ17694.1,cds-KAH0822277.1,ENA|CAG9029861|CAG9029861.1,evm.model.CONTIG556_PILON.6,ENA|AKZ17693|AKZ17693.1,	0.0132631
	Biological process	organic acid metabolic process	GO:0006082	4	0.00075342	3.65999	8	1967	20	17998	cds-KAH0813532.1,cds-KAH0813530.1,cds-KAH0811009.1,ENA|AKZ17694|AKZ17694.1,cds-KAH0822277.1,ENA|CAG9029861|CAG9029861.1,evm.model.CONTIG556_PILON.6,ENA|AKZ17693|AKZ17693.1,	0.0161013
	Biological process	oxoacid metabolic process	GO:0043436	5	0.000715474	3.68811	8	1952	20	17998	cds-KAH0813532.1,cds-KAH0813530.1,cds-KAH0811009.1,ENA|AKZ17694|AKZ17694.1,cds-KAH0822277.1,ENA|CAG9029861|CAG9029861.1,evm.model.CONTIG556_PILON.6,ENA|AKZ17693|AKZ17693.1,	0.0158
	Biological process	alcohol metabolic process	GO:0006066	5	1.40452e-05	10.5663	6	511	20	17998	cds-KAH0813532.1,cds-KAH0813530.1,cds-KAH0812673.1,cds-KAH0815978.1,ENA|CAG9029861|CAG9029861.1,cds-KAH0815338.1,	0.000775413
	Biological process	secondary alcohol metabolic process	GO:1902652	6	5.54396e-06	18.593	5	242	20	17998	cds-KAH0813532.1,cds-KAH0813530.1,cds-KAH0812673.1,ENA|CAG9029861|CAG9029861.1,cds-KAH0815338.1,	0.000349797
	Biological process	xenobiotic metabolic process	GO:0006805	4	0.000259291	5.05968	7	1245	20	17998	cds-KAH0813532.1,cds-KAH0813530.1,cds-KAH0811009.1,ENA|AKZ17694|AKZ17694.1,ENA|CAG9029861|CAG9029861.1,evm.model.CONTIG556_PILON.6,ENA|AKZ17693|AKZ17693.1,	0.00701144
	Biological process	organic hydroxy compound metabolic process	GO:1901615	4	0.000205723	6.5289	6	827	20	17998	cds-KAH0813532.1,cds-KAH0813530.1,cds-KAH0812673.1,cds-KAH0815978.1,ENA|CAG9029861|CAG9029861.1,cds-KAH0815338.1,	0.00579964
	Biological process	steroid metabolic process	GO:0008202	5	9.45904e-05	10.2963	5	437	20	17998	cds-KAH0813532.1,cds-KAH0813530.1,cds-KAH0812673.1,ENA|CAG9029861|CAG9029861.1,cds-KAH0815338.1,	0.00321365
	Biological process	isoprenoid metabolic process	GO:0006720	6	4.32592e-06	19.563	5	230	20	17998	cds-KAH0813532.1,cds-KAH0813530.1,ENA|CAG9029861|CAG9029861.1,cds-KAH0815338.1,cds-KAH0810597.1,	0.000301676
	Biological process	small molecule metabolic process	GO:0044281	3	0.000500716	2.78372	11	3556	20	17998	cds-KAH0813532.1,cds-KAH0813530.1,cds-KAH0812673.1,cds-KAH0811009.1,ENA|AKZ17694|AKZ17694.1,cds-KAH0822277.1,cds-KAH0815978.1,ENA|CAG9029861|CAG9029861.1,evm.model.CONTIG556_PILON.6,ENA|AKZ17693|AKZ17693.1,cds-KAH0815338.1,	0.0120627
	Biological process	response to organic cyclic compound	GO:0014070	5	5.24684e-06	6.06674	9	1335	20	17998	cds-KAH0813532.1,cds-KAH0813530.1,cds-KAH0822142.1,cds-KAH0811009.1,ENA|AKZ17694|AKZ17694.1,cds-KAH0815978.1,ENA|CAG9029861|CAG9029861.1,ENA|AKZ17693|AKZ17693.1,ENA|CAG9020794|CAG9020794.1,	0.000347603
	Biological process	response to organonitrogen compound	GO:0010243	5	8.17627e-06	5.74812	9	1409	20	17998	cds-KAH0813532.1,cds-KAH0813530.1,cds-KAH0812673.1,cds-KAH0811009.1,ENA|AKZ17694|AKZ17694.1,cds-KAH0815978.1,ENA|CAG9029861|CAG9029861.1,ENA|AKZ17693|AKZ17693.1,ENA|CAG9020794|CAG9020794.1,	0.000471024
	Biological process	response to nitrogen compound	GO:1901698	4	1.41601e-05	5.37432	9	1507	20	17998	cds-KAH0813532.1,cds-KAH0813530.1,cds-KAH0812673.1,cds-KAH0811009.1,ENA|AKZ17694|AKZ17694.1,cds-KAH0815978.1,ENA|CAG9029861|CAG9029861.1,ENA|AKZ17693|AKZ17693.1,ENA|CAG9020794|CAG9020794.1,	0.000750485
	Biological process	response to organic substance	GO:0010033	4	0.00162756	2.64988	10	3396	20	17998	cds-KAH0813532.1,cds-KAH0813530.1,cds-KAH0822142.1,cds-KAH0812673.1,cds-KAH0811009.1,ENA|AKZ17694|AKZ17694.1,cds-KAH0815978.1,ENA|CAG9029861|CAG9029861.1,ENA|AKZ17693|AKZ17693.1,ENA|CAG9020794|CAG9020794.1,	0.0317135
	Biological process	response to bacterium	GO:0009617	6	0.00166055	5.51409	5	816	20	17998	cds-KAH0812673.1,cds-KAH0811009.1,ENA|AKZ17694|AKZ17694.1,evm.model.CONTIG556_PILON.6,ENA|AKZ17693|AKZ17693.1,	0.0318873
	Biological process	response to chemical	GO:0042221	3	0.00273601	2.01009	13	5820	20	17998	cds-KAH0813532.1,cds-KAH0813530.1,cds-KAH0822142.1,cds-KAH0812673.1,cds-KAH0811009.1,ENA|AKZ17694|AKZ17694.1,cds-KAH0815978.1,ENA|CAG9029861|CAG9029861.1,evm.model.CONTIG556_PILON.6,ENA|AKZ17693|AKZ17693.1,ENA|CAG9020794|CAG9020794.1,ENA|CAG9030936|CAG9030936.1,cds-KAH0810597.1,	0.0447558
	Biological process	response to alkaloid	GO:0043279	6	2.00264e-08	21.2098	7	297	20	17998	cds-KAH0813532.1,cds-KAH0813530.1,cds-KAH0811009.1,ENA|AKZ17694|AKZ17694.1,cds-KAH0815978.1,ENA|CAG9029861|CAG9029861.1,ENA|AKZ17693|AKZ17693.1,	2.65349e-05
	Biological process	response to xenobiotic stimulus	GO:0009410	4	3.17876e-05	3.73684	11	2649	20	17998	cds-KAH0813532.1,cds-KAH0813530.1,cds-KAH0812673.1,cds-KAH0811009.1,ENA|AKZ17694|AKZ17694.1,cds-KAH0815978.1,ENA|CAG9029861|CAG9029861.1,evm.model.CONTIG556_PILON.6,ENA|AKZ17693|AKZ17693.1,ENA|CAG9020794|CAG9020794.1,cds-KAH0810597.1,	0.0013162
	Biological process	cellular response to xenobiotic stimulus	GO:0071466	5	2.45604e-05	5.02114	9	1613	20	17998	cds-KAH0813532.1,cds-KAH0813530.1,cds-KAH0812673.1,cds-KAH0811009.1,ENA|AKZ17694|AKZ17694.1,ENA|CAG9029861|CAG9029861.1,evm.model.CONTIG556_PILON.6,ENA|AKZ17693|AKZ17693.1,ENA|CAG9020794|CAG9020794.1,	0.00112215
	Biological process	lipid biosynthetic process	GO:0008610	5	0.00107168	4.7952	6	1126	20	17998	cds-KAH0813532.1,cds-KAH0813530.1,cds-KAH0812673.1,cds-KAH0822277.1,ENA|CAG9029861|CAG9029861.1,cds-KAH0815338.1,	0.0211936
	Biological process	alcohol biosynthetic process	GO:0046165	6	1.0743e-06	16.5119	6	327	20	17998	cds-KAH0813532.1,cds-KAH0813530.1,cds-KAH0812673.1,cds-KAH0815978.1,ENA|CAG9029861|CAG9029861.1,cds-KAH0815338.1,	0.000129404
	Biological process	steroid biosynthetic process	GO:0006694	6	2.14386e-05	14.0609	5	320	20	17998	cds-KAH0813532.1,cds-KAH0813530.1,cds-KAH0812673.1,ENA|CAG9029861|CAG9029861.1,cds-KAH0815338.1,	0.00101451
	Biological process	small molecule biosynthetic process	GO:0044283	4	0.000801951	4.20514	7	1498	20	17998	cds-KAH0813532.1,cds-KAH0813530.1,cds-KAH0812673.1,cds-KAH0815978.1,ENA|CAG9029861|CAG9029861.1,evm.model.CONTIG556_PILON.6,cds-KAH0815338.1,	0.0168664
	Biological process	organic hydroxy compound biosynthetic process	GO:1901617	5	6.97482e-06	11.9456	6	452	20	17998	cds-KAH0813532.1,cds-KAH0813530.1,cds-KAH0812673.1,cds-KAH0815978.1,ENA|CAG9029861|CAG9029861.1,cds-KAH0815338.1,	0.000420074
	Biological process	obsolete oxidation-reduction process	GO:0055114	0	0.000621893	3.76527	8	1912	20	17998	cds-KAH0813532.1,cds-KAH0813530.1,cds-KAH0812673.1,cds-KAH0811009.1,ENA|AKZ17694|AKZ17694.1,ENA|CAG9029861|CAG9029861.1,ENA|AKZ17693|AKZ17693.1,ENA|CAG9031640|CAG9031640.1,	0.0144563
	Molecular function	monooxygenase activity	GO:0004497	4	6.94526e-06	5.98702	10	145	186	16147	ENA|AKZ17693|AKZ17693.1,cds-KAH0811009.1,cds-KAH0813531.1,ENA|CAG9025822|CAG9025822.1,cds-KAH0813530.1,cds-KAH0815844.1,ENA|CAG9025823|CAG9025823.1,ENA|AKZ17694|AKZ17694.1,cds-KAH0813532.1,ENA|CAG9029866|CAG9029866.1,	0.000701471
	Molecular function	alkane 1-monooxygenase activity	GO:0018685	6	0.000179245	7.23432	6	72	186	16147	ENA|AKZ17693|AKZ17693.1,cds-KAH0811009.1,ENA|CAG9025822|CAG9025822.1,cds-KAH0815844.1,ENA|CAG9025823|CAG9025823.1,ENA|AKZ17694|AKZ17694.1,	0.00528025
24 h	Molecular function	oxidoreductase activity	GO:0016491	3	0.00213998	1.70759	31	1576	186	16147	cds-KAH0820466.1,evm.model.CONTIG1537_PILON.43,evm.model.CONTIG1329_PILON.17,ENA|AKZ17693|AKZ17693.1,ENA|CAG9031640|CAG9031640.1,ENA|CAG9035730|CAG9035730.1,ENA|CAG9026578|CAG9026578.1,ENA|CAG9037162|CAG9037162.1,evm.model.CONTIG1921_PILON.19,evm.model.CONTIG1647_PILON.3,cds-KAH0811009.1,evm.model.CONTIG1316_PILON.19,evm.model.CONTIG1910_PILON.6,cds-KAH0813531.1,ENA|CAG9025015|CAG9025015.1,ENA|CA…	0.0398148
	Molecular function	oxidoreductase activity, acting on paired donors, with incorporation or reduction of molecular oxygen	GO:0016705	4	5.07107e-06	5.03257	12	207	186	16147	cds-KAH0820466.1,evm.model.CONTIG1329_PILON.17,ENA|AKZ17693|AKZ17693.1,cds-KAH0811009.1,cds-KAH0813531.1,ENA|CAG9025822|CAG9025822.1,cds-KAH0813530.1,cds-KAH0815844.1,ENA|CAG9025823|CAG9025823.1,ENA|AKZ17694|AKZ17694.1,cds-KAH0813532.1,ENA|CAG9029866|CAG9029866.1,	0.000717049
	Molecular function	oxidoreductase activity, acting on CH or CH2 groups	GO:0016725	4	1.05741e-05	11.838	6	44	186	16147	cds-KAH0813531.1,cds-KAH0813530.1,ENA|AKZ17717|AKZ17717.1,cds-KAH0813532.1,ENA|CAG9029866|CAG9029866.1,evm.model.CONTIG336_PILON.25,	0.000533992
	Molecular function	oxidoreductase activity, acting on paired donors, with incorporation or reduction of molecular oxygen, reduced iron-sulfur protein as one donor, and incorporation of one atom of oxygen	GO:0016713	5	0.000179245	7.23432	6	72	186	16147	ENA|AKZ17693|AKZ17693.1,cds-KAH0811009.1,ENA|CAG9025822|CAG9025822.1,cds-KAH0815844.1,ENA|CAG9025823|CAG9025823.1,ENA|AKZ17694|AKZ17694.1,	0.00528025
	Molecular function	serine hydrolase activity	GO:0017171	4	0.000111039	3.09306	15	421	186	16147	ENA|CAG9034998|CAG9034998.1,cds-KAH0808988.1,ENA|CAG9024160|CAG9024160.1,cds-KAH0819434.1,ENA|CAG9034996|CAG9034996.1,ENA|CAG9029202|CAG9029202.1,ENA|CAG9030101|CAG9030101.1,cds-KAH0817859.1,evm.model.CONTIG1368_PILON.7,ENA|CAG9028142|CAG9028142.1,evm.model.CONTIG1746_PILON.1,ENA|CAG9026933|CAG9026933.1,evm.model.CONTIG17_PILON.38,cds-KAH0814416.1,ENA|CAG9020361|CAG9020361.1,	0.00373831
	Molecular function	serine-type endopeptidase activity	GO:0004252	6	0.000266806	3.15238	13	358	186	16147	ENA|CAG9034998|CAG9034998.1,cds-KAH0808988.1,ENA|CAG9024160|CAG9024160.1,ENA|CAG9034996|CAG9034996.1,ENA|CAG9029202|CAG9029202.1,ENA|CAG9030101|CAG9030101.1,cds-KAH0817859.1,evm.model.CONTIG1368_PILON.7,evm.model.CONTIG1746_PILON.1,ENA|CAG9026933|CAG9026933.1,evm.model.CONTIG17_PILON.38,cds-KAH0814416.1,ENA|CAG9020361|CAG9020361.1,	0.00650455
	Molecular function	serine-type peptidase activity	GO:0008236	5	0.000298571	2.95709	14	411	186	16147	ENA|CAG9034998|CAG9034998.1,cds-KAH0808988.1,ENA|CAG9024160|CAG9024160.1,cds-KAH0819434.1,ENA|CAG9034996|CAG9034996.1,ENA|CAG9029202|CAG9029202.1,ENA|CAG9030101|CAG9030101.1,cds-KAH0817859.1,evm.model.CONTIG1368_PILON.7,evm.model.CONTIG1746_PILON.1,ENA|CAG9026933|CAG9026933.1,evm.model.CONTIG17_PILON.38,cds-KAH0814416.1,ENA|CAG9020361|CAG9020361.1,	0.00703633
	Molecular function	endopeptidase activity	GO:0004175	5	0.0022501	2.2367	16	621	186	16147	ENA|CAG9034998|CAG9034998.1,cds-KAH0808988.1,ENA|CAG9024160|CAG9024160.1,ENA|CAG9031501|CAG9031501.1,cds-KAH0819434.1,ENA|CAG9034996|CAG9034996.1,ENA|CAG9029202|CAG9029202.1,evm.model.CONTIG1423_PILON.23,ENA|CAG9030101|CAG9030101.1,cds-KAH0817859.1,evm.model.CONTIG1368_PILON.7,evm.model.CONTIG1746_PILON.1,ENA|CAG9026933|CAG9026933.1,evm.model.CONTIG17_PILON.38,cds-KAH0814416.1,ENA|CAG9020361|CAG9…	0.0397704
	Molecular function	cation:cation antiporter activity	GO:0015491	8	6.01195e-07	11.0237	8	63	186	16147	cds-KAH0819410.1,cds-KAH0810683.1,evm.model.CONTIG1263_PILON.2,evm.model.CONTIG1873_PILON.2,evm.model.CONTIG445_PILON.13,evm.model.CONTIG1013_PILON.1.1,ENA|CAG9020631|CAG9020631.1,evm.model.CONTIG1510_PILON.31,	0.000425045
	Molecular function	potassium ion antiporter activity	GO:0022821	9	1.58013e-06	12.1537	7	50	186	16147	cds-KAH0819410.1,cds-KAH0810683.1,evm.model.CONTIG1263_PILON.2,evm.model.CONTIG1873_PILON.2,evm.model.CONTIG445_PILON.13,evm.model.CONTIG1013_PILON.1.1,ENA|CAG9020631|CAG9020631.1,	0.000558574
	Molecular function	solute:cation antiporter activity	GO:0015298	7	2.1003e-06	9.38506	8	74	186	16147	cds-KAH0819410.1,cds-KAH0810683.1,evm.model.CONTIG1263_PILON.2,evm.model.CONTIG1873_PILON.2,evm.model.CONTIG445_PILON.13,evm.model.CONTIG1013_PILON.1.1,ENA|CAG9020631|CAG9020631.1,evm.model.CONTIG1510_PILON.31,	0.000494972
	Molecular function	potassium:proton antiporter activity	GO:0015386	10	3.72327e-06	14.0776	6	37	186	16147	cds-KAH0810683.1,evm.model.CONTIG1263_PILON.2,evm.model.CONTIG1873_PILON.2,evm.model.CONTIG445_PILON.13,evm.model.CONTIG1013_PILON.1.1,ENA|CAG9020631|CAG9020631.1,	0.000658088
	Molecular function	solute:proton antiporter activity	GO:0015299	8	3.51673e-05	9.64576	6	54	186	16147	cds-KAH0810683.1,evm.model.CONTIG1263_PILON.2,evm.model.CONTIG1873_PILON.2,evm.model.CONTIG445_PILON.13,evm.model.CONTIG1013_PILON.1.1,ENA|CAG9020631|CAG9020631.1,	0.00146255
	Molecular function	sodium:proton antiporter activity	GO:0015385	10	5.97363e-06	13.0218	6	40	186	16147	cds-KAH0810683.1,evm.model.CONTIG1263_PILON.2,evm.model.CONTIG1873_PILON.2,evm.model.CONTIG445_PILON.13,evm.model.CONTIG1013_PILON.1.1,ENA|CAG9020631|CAG9020631.1,	0.000703893
	Molecular function	metal ion:proton antiporter activity	GO:0051139	9	1.05741e-05	11.838	6	44	186	16147	cds-KAH0810683.1,evm.model.CONTIG1263_PILON.2,evm.model.CONTIG1873_PILON.2,evm.model.CONTIG445_PILON.13,evm.model.CONTIG1013_PILON.1.1,ENA|CAG9020631|CAG9020631.1,	0.000533992
	Molecular function	antiporter activity	GO:0015297	6	9.40758e-05	5.60076	8	124	186	16147	cds-KAH0819410.1,cds-KAH0810683.1,evm.model.CONTIG1263_PILON.2,evm.model.CONTIG1873_PILON.2,evm.model.CONTIG445_PILON.13,evm.model.CONTIG1013_PILON.1.1,ENA|CAG9020631|CAG9020631.1,evm.model.CONTIG1510_PILON.31,	0.00332558
	Molecular function	monovalent cation:proton antiporter activity	GO:0005451	9	9.21981e-06	12.1133	6	43	186	16147	cds-KAH0810683.1,evm.model.CONTIG1263_PILON.2,evm.model.CONTIG1873_PILON.2,evm.model.CONTIG445_PILON.13,evm.model.CONTIG1013_PILON.1.1,ENA|CAG9020631|CAG9020631.1,	0.000501416
	Molecular function	sodium ion transmembrane transporter activity	GO:0015081	8	0.000155318	3.81972	11	250	186	16147	evm.model.CONTIG758_PILON.20,cds-KAH0819410.1,cds-KAH0810683.1,evm.model.CONTIG1263_PILON.2,evm.model.CONTIG1873_PILON.2,evm.model.CONTIG445_PILON.13,evm.model.CONTIG1013_PILON.1.1,evm.model.CONTIG275_PILON.43,ENA|CAG9020631|CAG9020631.1,evm.model.CONTIG155_PILON.57,evm.model.CONTIG1510_PILON.31,	0.00477434
	Molecular function	potassium ion transmembrane transporter activity	GO:0015079	8	0.00072006	3.73831	9	209	186	16147	cds-KAH0819410.1,cds-KAH0810683.1,evm.model.CONTIG1263_PILON.2,evm.model.CONTIG1873_PILON.2,evm.model.CONTIG23_PILON.7,evm.model.CONTIG445_PILON.13,evm.model.CONTIG1013_PILON.1.1,ENA|CAG9020631|CAG9020631.1,cds-KAH0822075.1,	0.0159088
	Molecular function	electron transfer activity	GO:0009055	4	0.00166697	3.06756	10	283	186	16147	cds-KAH0820466.1,ENA|AKZ17693|AKZ17693.1,cds-KAH0811009.1,ENA|CAG9025822|CAG9025822.1,cds-KAH0815844.1,ENA|CAG9025823|CAG9025823.1,ENA|CAG9039487|CAG9039487.1,ENA|AKZ17694|AKZ17694.1,ENA|CAG9039658|CAG9039658.1,evm.model.CONTIG336_PILON.25,	0.0336728
	Molecular function	DNA-binding transcription factor binding	GO:0140297	5	0.00210015	2.41623	14	503	186	16147	evm.model.CONTIG336_PILON.2,cds-KAH0812627.1,ENA|CAG9023788|CAG9023788.1,evm.model.CONTIG144_PILON.7,evm.model.CONTIG872_PILON.4,evm.model.CONTIG806_PILON.1.1,cds-KAH0810727.1,evm.model.CONTIG1316_PILON.19,cds-KAH0809126.1,evm.model.CONTIG56_PILON.27,evm.model.CONTIG977_PILON.11,cds-KAH0813751.1,ENA|CAG9027697|CAG9027697.1,evm.model.CONTIG654_PILON.10,	0.04013
	Molecular function	RNA polymerase II-specific DNA-binding transcription factor binding	GO:0061629	6	0.00288595	2.54083	12	410	186	16147	evm.model.CONTIG336_PILON.2,cds-KAH0812627.1,ENA|CAG9023788|CAG9023788.1,evm.model.CONTIG144_PILON.7,evm.model.CONTIG872_PILON.4,evm.model.CONTIG806_PILON.1.1,cds-KAH0809126.1,evm.model.CONTIG56_PILON.27,evm.model.CONTIG977_PILON.11,cds-KAH0813751.1,ENA|CAG9027697|CAG9027697.1,evm.model.CONTIG654_PILON.10,	0.049765
	Cellular component	organelle	GO:0043226	3	0.000336095	1.18663	142	10751	189	16980	cds-KAH0820466.1,evm.model.CONTIG380_PILON.31,evm.model.CONTIG1329_PILON.17,ENA|AKZ17693|AKZ17693.1,evm.model.CONTIG234_PILON.18,ENA|CAG9032702|CAG9032702.1,cds-KAH0807488.1,evm.model.CONTIG336_PILON.31,ENA|CAG9026926|CAG9026926.1,evm.model.CONTIG1921_PILON.11,ENA|CAG9037162|CAG9037162.1,cds-KAH0810098.1,evm.model.CONTIG336_PILON.2,ENA|CAG9022370|CAG9022370.1,cds-KAH0815574.1,evm.model.CONTIG1921…	0.0429362
	Cellular component	membrane-bounded organelle	GO:0043227	4	0.000543879	1.19705	134	10057	189	16980	cds-KAH0820466.1,evm.model.CONTIG380_PILON.31,evm.model.CONTIG1329_PILON.17,ENA|AKZ17693|AKZ17693.1,evm.model.CONTIG234_PILON.18,cds-KAH0807488.1,evm.model.CONTIG336_PILON.31,ENA|CAG9026926|CAG9026926.1,evm.model.CONTIG1921_PILON.11,ENA|CAG9037162|CAG9037162.1,cds-KAH0810098.1,evm.model.CONTIG336_PILON.2,cds-KAH0815574.1,evm.model.CONTIG1921_PILON.19,cds-KAH0812627.1,ENA|CAG9023788|CAG9023788.1,E…	0.0463203
	Cellular component	cilium	GO:0005929	5	0.000431966	2.44651	18	661	189	16980	ENA|CAG9037162|CAG9037162.1,cds-KAH0819434.1,cds-KAH0818888.1,evm.model.CONTIG144_PILON.7,evm.model.CONTIG77_PILON.112,ENA|CAG9028452|CAG9028452.1,evm.model.CONTIG291_PILON.25,cds-KAH0810683.1,evm.model.CONTIG1416_PILON.1,ENA|CAG9019415|CAG9019415.1,evm.model.CONTIG1263_PILON.2,evm.model.CONTIG1873_PILON.2,evm.model.CONTIG445_PILON.13,evm.model.CONTIG1013_PILON.1.1,evm.model.CONTIG930_PILON.5,evm…	0.044147
	Cellular component	motile cilium	GO:0031514	6	2.61021e-05	4.66158	11	212	189	16980	ENA|CAG9037162|CAG9037162.1,cds-KAH0819434.1,cds-KAH0818888.1,evm.model.CONTIG144_PILON.7,evm.model.CONTIG291_PILON.25,cds-KAH0810683.1,evm.model.CONTIG1263_PILON.2,evm.model.CONTIG1873_PILON.2,evm.model.CONTIG445_PILON.13,evm.model.CONTIG1013_PILON.1.1,ENA|CAG9020631|CAG9020631.1,	0.0133382
	Cellular component	M band	GO:0031430	3	0.000248882	6.82339	6	79	189	16980	ENA|CAG9032702|CAG9032702.1,ENA|CAG9037162|CAG9037162.1,ENA|CAG9022370|CAG9022370.1,cds-KAH0809126.1,evm.model.CONTIG1157_PILON.5,evm.model.CONTIG80_PILON.5,	0.0423929
	Biological process	lipid catabolic process	GO:0016042	5	0.000151244	2.88444	16	487	205	17998	evm.model.CONTIG1329_PILON.17,evm.model.CONTIG234_PILON.18,cds-KAH0807488.1,ENA|CAG9030438|CAG9030438.1,cds-KAH0812701.1,cds-KAH0817112.1,ENA|CAG9018421|CAG9018421.1,cds-KAH0813531.1,cds-KAH0813530.1,cds-KAH0809115.1,cds-KAH0813532.1,ENA|CAG9032694|CAG9032694.1,ENA|CAG9038075|CAG9038075.1,ENA|AKZ17674|AKZ17674.1,ENA|CAG9032487|CAG9032487.1,ENA|CAG9029866|CAG9029866.1,	0.0213206
	Biological process	lipid metabolic process	GO:0006629	4	1.45058e-05	1.96138	42	1880	205	17998	cds-KAH0820466.1,evm.model.CONTIG1537_PILON.43,evm.model.CONTIG1329_PILON.17,ENA|AKZ17693|AKZ17693.1,evm.model.CONTIG234_PILON.18,ENA|CAG9035730|CAG9035730.1,ENA|CAG9026578|CAG9026578.1,cds-KAH0807488.1,evm.model.CONTIG336_PILON.31,ENA|CAG9030438|CAG9030438.1,cds-KAH0812701.1,evm.model.CONTIG1647_PILON.3,ENA|CAG9021359|CAG9021359.1,cds-KAH0817112.1,evm.model.CONTIG1063_PILON.1,ENA|CAG9018421|CAG9…	0.00487617
	Biological process	cellular lipid metabolic process	GO:0044255	5	5.1205e-05	2.01233	35	1527	205	17998	cds-KAH0820466.1,evm.model.CONTIG1329_PILON.17,ENA|AKZ17693|AKZ17693.1,evm.model.CONTIG234_PILON.18,cds-KAH0807488.1,evm.model.CONTIG336_PILON.31,ENA|CAG9030438|CAG9030438.1,cds-KAH0812701.1,evm.model.CONTIG1647_PILON.3,cds-KAH0817112.1,evm.model.CONTIG1063_PILON.1,ENA|CAG9018421|CAG9018421.1,cds-KAH0811009.1,evm.model.CONTIG1316_PILON.19,cds-KAH0813531.1,ENA|CAG9025822|CAG9025822.1,cds-KAH081353…	0.0117772
	Biological process	lauric acid metabolic process	GO:0048252	10	0.000169687	7.31626	6	72	205	17998	ENA|AKZ17693|AKZ17693.1,cds-KAH0811009.1,ENA|CAG9025822|CAG9025822.1,cds-KAH0815844.1,ENA|CAG9025823|CAG9025823.1,ENA|AKZ17694|AKZ17694.1,	0.0231729
	Biological process	isoprenoid metabolic process	GO:0006720	6	0.000315554	3.81718	10	230	205	17998	evm.model.CONTIG1329_PILON.17,evm.model.CONTIG234_PILON.18,cds-KAH0807488.1,evm.model.CONTIG1316_PILON.19,cds-KAH0813531.1,cds-KAH0813530.1,cds-KAH0813532.1,ENA|CAG9022237|CAG9022237.1,ENA|AKZ17674|AKZ17674.1,ENA|CAG9029866|CAG9029866.1,	0.0383047
	Biological process	alkaloid metabolic process	GO:0009820	5	5.19888e-06	19.0859	5	23	205	17998	cds-KAH0813531.1,cds-KAH0813530.1,ENA|CAG9028142|CAG9028142.1,cds-KAH0813532.1,ENA|CAG9029866|CAG9029866.1,	0.00757304
	Biological process	xenobiotic metabolic process	GO:0006805	4	7.80142e-05	2.11555	30	1245	205	17998	ENA|AKZ17693|AKZ17693.1,evm.model.CONTIG234_PILON.18,ENA|CAG9037162|CAG9037162.1,cds-KAH0815574.1,evm.model.CONTIG1921_PILON.19,cds-KAH0819434.1,evm.model.CONTIG1018_PILON.44,ENA|CAG9020452|CAG9020452.1,cds-KAH0811009.1,cds-KAH0813531.1,evm.model.CONTIG1759_PILON.10.2,ENA|CAG9025822|CAG9025822.1,cds-KAH0813530.1,cds-KAH0815844.1,ENA|CAG9025823|CAG9025823.1,ENA|CAG9039487|CAG9039487.1,ENA|CAG90281…	0.0131124
	Biological process	insecticide metabolic process	GO:0017143	5	0.000369613	6.34664	6	83	205	17998	ENA|AKZ17693|AKZ17693.1,cds-KAH0811009.1,ENA|CAG9025822|CAG9025822.1,cds-KAH0815844.1,ENA|CAG9025823|CAG9025823.1,ENA|AKZ17694|AKZ17694.1,	0.0403802
	Biological process	response to alkaloid	GO:0043279	6	5.51307e-08	5.02531	17	297	205	17998	ENA|AKZ17693|AKZ17693.1,ENA|CAG9023788|CAG9023788.1,evm.model.CONTIG1018_PILON.44,cds-KAH0811009.1,cds-KAH0815978.1,cds-KAH0813531.1,ENA|CAG9025822|CAG9025822.1,cds-KAH0813530.1,cds-KAH0815844.1,ENA|CAG9025823|CAG9025823.1,ENA|CAG9028142|CAG9028142.1,evm.model.CONTIG1514_PILON.9,evm.model.CONTIG118_PILON.16,ENA|AKZ17694|AKZ17694.1,cds-KAH0813532.1,ENA|CAG9029866|CAG9029866.1,evm.model.CONTIG1510_…	0.000240921
	Biological process	response to diuretic	GO:0036270	4	5.82906e-05	6.00309	8	117	205	17998	ENA|AKZ17693|AKZ17693.1,cds-KAH0811009.1,ENA|CAG9025822|CAG9025822.1,cds-KAH0815844.1,ENA|CAG9025823|CAG9025823.1,evm.model.CONTIG1514_PILON.9,ENA|AKZ17694|AKZ17694.1,evm.model.CONTIG1510_PILON.31,	0.0115786
	Biological process	response to caffeine	GO:0031000	7	5.82906e-05	6.00309	8	117	205	17998	ENA|AKZ17693|AKZ17693.1,cds-KAH0811009.1,ENA|CAG9025822|CAG9025822.1,cds-KAH0815844.1,ENA|CAG9025823|CAG9025823.1,evm.model.CONTIG1514_PILON.9,ENA|AKZ17694|AKZ17694.1,evm.model.CONTIG1510_PILON.31,	0.0115786
	Biological process	response to alcohol	GO:0097305	5	0.000231653	2.58221	18	612	205	17998	cds-KAH0807488.1,evm.model.CONTIG336_PILON.2,ENA|CAG9030438|CAG9030438.1,cds-KAH0819434.1,evm.model.CONTIG872_PILON.4,evm.model.CONTIG1018_PILON.44,cds-KAH0813531.1,cds-KAH0813530.1,ENA|CAG9039487|CAG9039487.1,ENA|CAG9028142|CAG9028142.1,evm.model.CONTIG56_PILON.27,cds-KAH0813751.1,cds-KAH0813532.1,ENA|CAG9039658|CAG9039658.1,ENA|AKZ17674|AKZ17674.1,ENA|CAG9029866|CAG9029866.1,evm.model.CONTIG336…	0.0306765
	Biological process	response to stimulus	GO:0050896	2	0.00012476	1.2416	135	9546	205	17998	cds-KAH0820466.1,ENA|AKZ17693|AKZ17693.1,evm.model.CONTIG234_PILON.18,ENA|CAG9032702|CAG9032702.1,cds-KAH0808988.1,cds-KAH0807488.1,ENA|CAG9026926|CAG9026926.1,evm.model.CONTIG758_PILON.20,evm.model.CONTIG226_PILON.15,ENA|CAG9035965|CAG9035965.1,cds-KAH0819410.1,evm.model.CONTIG1921_PILON.11,ENA|CAG9037162|CAG9037162.1,evm.model.CONTIG336_PILON.2,cds-KAH0815574.1,ENA|CAG9030702|CAG9030702.1,evm.m…	0.0188
	Biological process	cellular response to stimulus	GO:0051716	3	0.000426398	1.28349	109	7456	205	17998	ENA|AKZ17693|AKZ17693.1,evm.model.CONTIG234_PILON.18,cds-KAH0808988.1,ENA|CAG9026926|CAG9026926.1,evm.model.CONTIG758_PILON.20,evm.model.CONTIG226_PILON.15,ENA|CAG9035965|CAG9035965.1,cds-KAH0819410.1,evm.model.CONTIG1921_PILON.11,ENA|CAG9037162|CAG9037162.1,evm.model.CONTIG336_PILON.2,cds-KAH0815574.1,ENA|CAG9030702|CAG9030702.1,evm.model.CONTIG1921_PILON.19,ENA|CAG9030438|CAG9030438.1,ENA|CAG90…	0.0454478
	Biological process	cellular response to xenobiotic stimulus	GO:0071466	5	0.000328886	1.85061	34	1613	205	17998	ENA|AKZ17693|AKZ17693.1,evm.model.CONTIG234_PILON.18,ENA|CAG9037162|CAG9037162.1,cds-KAH0815574.1,evm.model.CONTIG1921_PILON.19,ENA|CAG9030438|CAG9030438.1,cds-KAH0819434.1,evm.model.CONTIG77_PILON.112,evm.model.CONTIG1018_PILON.44,ENA|CAG9020452|CAG9020452.1,cds-KAH0811009.1,cds-KAH0813531.1,evm.model.CONTIG1759_PILON.10.2,ENA|CAG9025822|CAG9025822.1,cds-KAH0813530.1,cds-KAH0815844.1,ENA|CAG9025…	0.0388441
	Biological process	response to organic cyclic compound	GO:0014070	5	7.65526e-06	2.23598	34	1335	205	17998	ENA|AKZ17693|AKZ17693.1,evm.model.CONTIG234_PILON.18,evm.model.CONTIG336_PILON.2,ENA|CAG9023788|CAG9023788.1,ENA|CAG9030438|CAG9030438.1,cds-KAH0819434.1,evm.model.CONTIG1647_PILON.3,evm.model.CONTIG144_PILON.7,evm.model.CONTIG872_PILON.4,cds-KAH0813951.1,ENA|CAG9018421|CAG9018421.1,evm.model.CONTIG1018_PILON.44,cds-KAH0811009.1,ENA|CAG9024961|CAG9024961.1,cds-KAH0815978.1,cds-KAH0814455.1,cds-KA…	0.00304123
	Biological process	sperm motility	GO:0097722	5	5.92328e-05	5.23282	9	151	205	17998	ENA|CAG9037162|CAG9037162.1,cds-KAH0818888.1,cds-KAH0810683.1,evm.model.CONTIG1263_PILON.2,evm.model.CONTIG1873_PILON.2,evm.model.CONTIG445_PILON.13,evm.model.CONTIG1013_PILON.1.1,ENA|CAG9023437|CAG9023437.1,ENA|CAG9020631|CAG9020631.1,	0.0107853
	Biological process	flagellated sperm motility	GO:0030317	7	5.06605e-05	5.33889	9	148	205	17998	ENA|CAG9037162|CAG9037162.1,cds-KAH0818888.1,cds-KAH0810683.1,evm.model.CONTIG1263_PILON.2,evm.model.CONTIG1873_PILON.2,evm.model.CONTIG445_PILON.13,evm.model.CONTIG1013_PILON.1.1,ENA|CAG9023437|CAG9023437.1,ENA|CAG9020631|CAG9020631.1,	0.0122992
	Biological process	cilium movement involved in cell motility	GO:0060294	6	6.89967e-05	5.13088	9	154	205	17998	ENA|CAG9037162|CAG9037162.1,cds-KAH0818888.1,cds-KAH0810683.1,evm.model.CONTIG1263_PILON.2,evm.model.CONTIG1873_PILON.2,evm.model.CONTIG445_PILON.13,evm.model.CONTIG1013_PILON.1.1,ENA|CAG9023437|CAG9023437.1,ENA|CAG9020631|CAG9020631.1,	0.0120606
	Biological process	cilium or flagellum-dependent cell motility	GO:0001539	5	3.71012e-05	4.49184	11	215	205	17998	ENA|CAG9037162|CAG9037162.1,cds-KAH0818888.1,cds-KAH0813414.1,evm.model.CONTIG291_PILON.25,cds-KAH0810683.1,evm.model.CONTIG1263_PILON.2,evm.model.CONTIG1873_PILON.2,evm.model.CONTIG445_PILON.13,evm.model.CONTIG1013_PILON.1.1,ENA|CAG9023437|CAG9023437.1,ENA|CAG9020631|CAG9020631.1,	0.00953718
	Biological process	cilium-dependent cell motility	GO:0060285	6	5.68894e-06	5.4872	11	176	205	17998	ENA|CAG9037162|CAG9037162.1,cds-KAH0818888.1,cds-KAH0813414.1,evm.model.CONTIG291_PILON.25,cds-KAH0810683.1,evm.model.CONTIG1263_PILON.2,evm.model.CONTIG1873_PILON.2,evm.model.CONTIG445_PILON.13,evm.model.CONTIG1013_PILON.1.1,ENA|CAG9023437|CAG9023437.1,ENA|CAG9020631|CAG9020631.1,	0.00621517
	Biological process	sodium ion import across plasma membrane	GO:0098719	10	1.15189e-07	17.559	7	35	205	17998	cds-KAH0810683.1,evm.model.CONTIG1263_PILON.2,evm.model.CONTIG1873_PILON.2,evm.model.CONTIG445_PILON.13,evm.model.CONTIG1013_PILON.1.1,ENA|CAG9020631|CAG9020631.1,evm.model.CONTIG1510_PILON.31,	0.000251689
	Biological process	inorganic cation import across plasma membrane	GO:0098659	9	2.01746e-05	6.95407	8	101	205	17998	cds-KAH0810683.1,evm.model.CONTIG1263_PILON.2,evm.model.CONTIG1873_PILON.2,evm.model.CONTIG445_PILON.13,evm.model.CONTIG1013_PILON.1.1,ENA|CAG9020631|CAG9020631.1,evm.model.CONTIG1510_PILON.31,cds-KAH0822075.1,	0.00629736
	Biological process	inorganic ion import across plasma membrane	GO:0099587	8	2.01746e-05	6.95407	8	101	205	17998	cds-KAH0810683.1,evm.model.CONTIG1263_PILON.2,evm.model.CONTIG1873_PILON.2,evm.model.CONTIG445_PILON.13,evm.model.CONTIG1013_PILON.1.1,ENA|CAG9020631|CAG9020631.1,evm.model.CONTIG1510_PILON.31,cds-KAH0822075.1,	0.00629736
	Biological process	import across plasma membrane	GO:0098739	6	0.000106781	4.84758	9	163	205	17998	ENA|CAG9030438|CAG9030438.1,cds-KAH0810683.1,evm.model.CONTIG1263_PILON.2,evm.model.CONTIG1873_PILON.2,evm.model.CONTIG445_PILON.13,evm.model.CONTIG1013_PILON.1.1,ENA|CAG9020631|CAG9020631.1,evm.model.CONTIG1510_PILON.31,cds-KAH0822075.1,	0.0172827
	Biological process	monovalent inorganic cation homeostasis	GO:0055067	8	0.000276695	4.27111	9	185	205	17998	cds-KAH0819434.1,cds-KAH0810683.1,evm.model.CONTIG1263_PILON.2,evm.model.CONTIG1873_PILON.2,evm.model.CONTIG23_PILON.7,evm.model.CONTIG445_PILON.13,evm.model.CONTIG1013_PILON.1.1,ENA|CAG9020631|CAG9020631.1,evm.model.CONTIG1510_PILON.31,	0.0345474
	Biological process	sodium ion transmembrane transport	GO:0035725	9	0.000336254	3.49908	11	276	205	17998	evm.model.CONTIG758_PILON.20,cds-KAH0819410.1,cds-KAH0810683.1,evm.model.CONTIG1263_PILON.2,evm.model.CONTIG1873_PILON.2,evm.model.CONTIG445_PILON.13,evm.model.CONTIG1013_PILON.1.1,evm.model.CONTIG275_PILON.43,ENA|CAG9020631|CAG9020631.1,evm.model.CONTIG155_PILON.57,evm.model.CONTIG1510_PILON.31,	0.0386692
